# Supplementary material for: Terahertz Waves Trigger Apoptosis in Cutaneous Squamous Cell Carcinoma via Apoptosis-Inducing Factor Mediated Mitochondrial Pathway
Source: Cells. 2026 Apr 29;15(9):810. doi: 10.3390/cells15090810 (PMC13163063; doi:10.3390/cells15090810)
Supplement: Supplementary file 1 [file cells-15-00810-s001.zip › Table S1.csv]

	title	geo_accession	status	submission_date	last_update_date	type	channel_count	source_name_ch1	organism_ch1	characteristics_ch1	characteristics_ch1.1	characteristics_ch1.2	characteristics_ch1.3	molecule_ch1	extract_protocol_ch1	label_ch1	label_protocol_ch1	taxid_ch1	hyb_protocol	scan_protocol	data_processing	platform_id	contact_name	contact_email	contact_institute	contact_address	contact_city	contact_state	contact_zip/postal_code	contact_country	supplementary_file	data_row_count	relation	amplification:ch1	condition:ch1	material:ch1	subject:ch1	AIFM1	CYCS
GSM1047835	AK 052109	GSM1047835	Public on Apr 30 2013	Dec 03 2012	Apr 30 2013	RNA	1	SCC_tumor_AK	Homo sapiens	subject: patient 10	condition: actinic keratosis	amplification: Double	material: sliced section	total RNA	QIAGEN Rneasy Kit	biotin	Affymetrix double amplification protocol	9606	Affymetrix protocol	Hewlett-Packard GeneArray Scanner G25Time: 0Time: 0A.	GCRMA (using gcrma package from R/Bioconductor)	GPL571	Mayte,,Suarez-Farinas	mayte.suarezfarinas@mssm.edu	Mount SinaiSchool of Medicine	1425 Madison Ave, L2-70C, Box 1077,	New York	NY	10075	USA	ftp://ftp.ncbi.nlm.nih.gov/geo/samples/GSM1047nnn/GSM1047835/suppl/GSM1047835_B17_HGU133A_2.0_Hiroshi_081809.CEL.gz	22277		Double	actinic keratosis	sliced section	patient 10	5.249999104	11.51482601
GSM1047836	BCC#5 AK	GSM1047836	Public on Apr 30 2013	Dec 03 2012	Apr 30 2013	RNA	1	SCC_tumor_AK	Homo sapiens	subject: patient 9	condition: actinic keratosis	amplification: Double	material: sliced section	total RNA	QIAGEN Rneasy Kit	biotin	Affymetrix double amplification protocol	9606	Affymetrix protocol	Hewlett-Packard GeneArray Scanner G25Time: 0Time: 0A.	GCRMA (using gcrma package from R/Bioconductor)	GPL571	Mayte,,Suarez-Farinas	mayte.suarezfarinas@mssm.edu	Mount SinaiSchool of Medicine	1425 Madison Ave, L2-70C, Box 1077,	New York	NY	10075	USA	ftp://ftp.ncbi.nlm.nih.gov/geo/samples/GSM1047nnn/GSM1047836/suppl/GSM1047836_B3_HGU133A_2.0_Hiroshi_081809.CEL.gz	22277		Double	actinic keratosis	sliced section	patient 9	4.935071391	11.76995945
GSM1047837	SCC #4 AK	GSM1047837	Public on Apr 30 2013	Dec 03 2012	Apr 30 2013	RNA	1	SCC_tumor_AK	Homo sapiens	subject: patient 8	condition: actinic keratosis	amplification: Double	material: sliced section	total RNA	QIAGEN Rneasy Kit	biotin	Affymetrix double amplification protocol	9606	Affymetrix protocol	Hewlett-Packard GeneArray Scanner G25Time: 0Time: 0A.	GCRMA (using gcrma package from R/Bioconductor)	GPL571	Mayte,,Suarez-Farinas	mayte.suarezfarinas@mssm.edu	Mount SinaiSchool of Medicine	1425 Madison Ave, L2-70C, Box 1077,	New York	NY	10075	USA	ftp://ftp.ncbi.nlm.nih.gov/geo/samples/GSM1047nnn/GSM1047837/suppl/GSM1047837_S24_HGU133A_2.0_Hiroshi_081809.CEL.gz	22277		Double	actinic keratosis	sliced section	patient 8	6.596894546	11.91630214
GSM1047838	SCC 062209 AK	GSM1047838	Public on Apr 30 2013	Dec 03 2012	Apr 30 2013	RNA	1	SCC_tumor_AK	Homo sapiens	subject: patient 3	condition: actinic keratosis	amplification: Double	material: sliced section	total RNA	QIAGEN Rneasy Kit	biotin	Affymetrix double amplification protocol	9606	Affymetrix protocol	Hewlett-Packard GeneArray Scanner G25Time: 0Time: 0A.	GCRMA (using gcrma package from R/Bioconductor)	GPL571	Mayte,,Suarez-Farinas	mayte.suarezfarinas@mssm.edu	Mount SinaiSchool of Medicine	1425 Madison Ave, L2-70C, Box 1077,	New York	NY	10075	USA	ftp://ftp.ncbi.nlm.nih.gov/geo/samples/GSM1047nnn/GSM1047838/suppl/GSM1047838_S9_HGU133A_2.0_Hiroshi_081809.CEL.gz	22277		Double	actinic keratosis	sliced section	patient 3	4.547354035	10.56411451
GSM1047839	SCC 070809 AK	GSM1047839	Public on Apr 30 2013	Dec 03 2012	Apr 30 2013	RNA	1	SCC_tumor_AK	Homo sapiens	subject: patient 2	condition: actinic keratosis	amplification: Double	material: sliced section	total RNA	QIAGEN Rneasy Kit	biotin	Affymetrix double amplification protocol	9606	Affymetrix protocol	Hewlett-Packard GeneArray Scanner G25Time: 0Time: 0A.	GCRMA (using gcrma package from R/Bioconductor)	GPL571	Mayte,,Suarez-Farinas	mayte.suarezfarinas@mssm.edu	Mount SinaiSchool of Medicine	1425 Madison Ave, L2-70C, Box 1077,	New York	NY	10075	USA	ftp://ftp.ncbi.nlm.nih.gov/geo/samples/GSM1047nnn/GSM1047839/suppl/GSM1047839_S3_HGU133A_2.0_Hiroshi_081809.CEL.gz	22277		Double	actinic keratosis	sliced section	patient 2	5.416395005	12.04605081
GSM1047840	SCC #2 TM	GSM1047840	Public on Apr 30 2013	Dec 03 2012	Apr 30 2013	RNA	1	SCC_tumor_in situ	Homo sapiens	subject: patient 7	condition: in situ squamous cell carcinoma	amplification: Double	material: sliced section	total RNA	QIAGEN Rneasy Kit	biotin	Affymetrix double amplification protocol	9606	Affymetrix protocol	Hewlett-Packard GeneArray Scanner G25Time: 0Time: 0A.	GCRMA (using gcrma package from R/Bioconductor)	GPL571	Mayte,,Suarez-Farinas	mayte.suarezfarinas@mssm.edu	Mount SinaiSchool of Medicine	1425 Madison Ave, L2-70C, Box 1077,	New York	NY	10075	USA	ftp://ftp.ncbi.nlm.nih.gov/geo/samples/GSM1047nnn/GSM1047840/suppl/GSM1047840_S22_HGU133A_2.0_Hiroshi_081809.CEL.gz	22277		Double	in situ squamous cell carcinoma	sliced section	patient 7	5.029325423	11.83618443
GSM1047841	SCC 062209 TM/E	GSM1047841	Public on Apr 30 2013	Dec 03 2012	Apr 30 2013	RNA	1	SCC_tumor_in situ	Homo sapiens	subject: patient 3	condition: in situ squamous cell carcinoma	amplification: Double	material: sliced section	total RNA	QIAGEN Rneasy Kit	biotin	Affymetrix double amplification protocol	9606	Affymetrix protocol	Hewlett-Packard GeneArray Scanner G25Time: 0Time: 0A.	GCRMA (using gcrma package from R/Bioconductor)	GPL571	Mayte,,Suarez-Farinas	mayte.suarezfarinas@mssm.edu	Mount SinaiSchool of Medicine	1425 Madison Ave, L2-70C, Box 1077,	New York	NY	10075	USA	ftp://ftp.ncbi.nlm.nih.gov/geo/samples/GSM1047nnn/GSM1047841/suppl/GSM1047841_S10_HGU133A_2.0_Hiroshi_081809.CEL.gz	22277		Double	in situ squamous cell carcinoma	sliced section	patient 3	5.357331503	11.31465425
GSM1047842	SCC 070809 TM	GSM1047842	Public on Apr 30 2013	Dec 03 2012	Apr 30 2013	RNA	1	SCC_tumor_in situ	Homo sapiens	subject: patient 2	condition: in situ squamous cell carcinoma	amplification: Double	material: sliced section	total RNA	QIAGEN Rneasy Kit	biotin	Affymetrix double amplification protocol	9606	Affymetrix protocol	Hewlett-Packard GeneArray Scanner G25Time: 0Time: 0A.	GCRMA (using gcrma package from R/Bioconductor)	GPL571	Mayte,,Suarez-Farinas	mayte.suarezfarinas@mssm.edu	Mount SinaiSchool of Medicine	1425 Madison Ave, L2-70C, Box 1077,	New York	NY	10075	USA	ftp://ftp.ncbi.nlm.nih.gov/geo/samples/GSM1047nnn/GSM1047842/suppl/GSM1047842_S4_HGU133A_2.0_Hiroshi_081809.CEL.gz	22277		Double	in situ squamous cell carcinoma	sliced section	patient 2	6.231219324	12.46997254
GSM1047843	SCC 070909-2 TM	GSM1047843	Public on Apr 30 2013	Dec 03 2012	Apr 30 2013	RNA	1	SCC_tumor_in situ	Homo sapiens	subject: patient 5	condition: in situ squamous cell carcinoma	amplification: Double	material: sliced section	total RNA	QIAGEN Rneasy Kit	biotin	Affymetrix double amplification protocol	9606	Affymetrix protocol	Hewlett-Packard GeneArray Scanner G25Time: 0Time: 0A.	GCRMA (using gcrma package from R/Bioconductor)	GPL571	Mayte,,Suarez-Farinas	mayte.suarezfarinas@mssm.edu	Mount SinaiSchool of Medicine	1425 Madison Ave, L2-70C, Box 1077,	New York	NY	10075	USA	ftp://ftp.ncbi.nlm.nih.gov/geo/samples/GSM1047nnn/GSM1047843/suppl/GSM1047843_S16_HGU133A_2.0_Hiroshi_081809.CEL.gz	22277		Double	in situ squamous cell carcinoma	sliced section	patient 5	5.097554245	11.14472149
GSM1047844	SCC 072209 TM/E	GSM1047844	Public on Apr 30 2013	Dec 03 2012	Apr 30 2013	RNA	1	SCC_tumor_in situ	Homo sapiens	subject: patient 4	condition: in situ squamous cell carcinoma	amplification: Double	material: sliced section	total RNA	QIAGEN Rneasy Kit	biotin	Affymetrix double amplification protocol	9606	Affymetrix protocol	Hewlett-Packard GeneArray Scanner G25Time: 0Time: 0A.	GCRMA (using gcrma package from R/Bioconductor)	GPL571	Mayte,,Suarez-Farinas	mayte.suarezfarinas@mssm.edu	Mount SinaiSchool of Medicine	1425 Madison Ave, L2-70C, Box 1077,	New York	NY	10075	USA	ftp://ftp.ncbi.nlm.nih.gov/geo/samples/GSM1047nnn/GSM1047844/suppl/GSM1047844_S13_HGU133A_2.0_Hiroshi_081809.CEL.gz	22277		Double	in situ squamous cell carcinoma	sliced section	patient 4	4.825071856	11.54690972
GSM1047845	SCC #4 TM	GSM1047845	Public on Apr 30 2013	Dec 03 2012	Apr 30 2013	RNA	1	SCC_tumor_invasive	Homo sapiens	subject: patient 8	condition: invasive squamous cell carcinoma	amplification: Double	material: sliced section	total RNA	QIAGEN Rneasy Kit	biotin	Affymetrix double amplification protocol	9606	Affymetrix protocol	Hewlett-Packard GeneArray Scanner G25Time: 0Time: 0A.	GCRMA (using gcrma package from R/Bioconductor)	GPL571	Mayte,,Suarez-Farinas	mayte.suarezfarinas@mssm.edu	Mount SinaiSchool of Medicine	1425 Madison Ave, L2-70C, Box 1077,	New York	NY	10075	USA	ftp://ftp.ncbi.nlm.nih.gov/geo/samples/GSM1047nnn/GSM1047845/suppl/GSM1047845_S25_HGU133A_2.0_Hiroshi_081809.CEL.gz	22277		Double	invasive squamous cell carcinoma	sliced section	patient 8	5.244052596	11.86405303
GSM1047846	SCC 061809 TM	GSM1047846	Public on Apr 30 2013	Dec 03 2012	Apr 30 2013	RNA	1	SCC_tumor_invasive	Homo sapiens	subject: patient 6	condition: invasive squamous cell carcinoma	amplification: Double	material: sliced section	total RNA	QIAGEN Rneasy Kit	biotin	Affymetrix double amplification protocol	9606	Affymetrix protocol	Hewlett-Packard GeneArray Scanner G25Time: 0Time: 0A.	GCRMA (using gcrma package from R/Bioconductor)	GPL571	Mayte,,Suarez-Farinas	mayte.suarezfarinas@mssm.edu	Mount SinaiSchool of Medicine	1425 Madison Ave, L2-70C, Box 1077,	New York	NY	10075	USA	ftp://ftp.ncbi.nlm.nih.gov/geo/samples/GSM1047nnn/GSM1047846/suppl/GSM1047846_S18_HGU133A_2.0_Hiroshi_081809.CEL.gz	22277		Double	invasive squamous cell carcinoma	sliced section	patient 6	5.53471499	11.76089202
GSM1047847	SCC 062209 TM/D	GSM1047847	Public on Apr 30 2013	Dec 03 2012	Apr 30 2013	RNA	1	SCC_tumor_invasive	Homo sapiens	subject: patient 3	condition: invasive squamous cell carcinoma	amplification: Double	material: sliced section	total RNA	QIAGEN Rneasy Kit	biotin	Affymetrix double amplification protocol	9606	Affymetrix protocol	Hewlett-Packard GeneArray Scanner G25Time: 0Time: 0A.	GCRMA (using gcrma package from R/Bioconductor)	GPL571	Mayte,,Suarez-Farinas	mayte.suarezfarinas@mssm.edu	Mount SinaiSchool of Medicine	1425 Madison Ave, L2-70C, Box 1077,	New York	NY	10075	USA	ftp://ftp.ncbi.nlm.nih.gov/geo/samples/GSM1047nnn/GSM1047847/suppl/GSM1047847_S11_HGU133A_2.0_Hiroshi_081809.CEL.gz	22277		Double	invasive squamous cell carcinoma	sliced section	patient 3	4.657004076	11.44856379
GSM1047848	SCC 070909-1 TM	GSM1047848	Public on Apr 30 2013	Dec 03 2012	Apr 30 2013	RNA	1	SCC_tumor_invasive	Homo sapiens	subject: patient 1	condition: invasive squamous cell carcinoma	amplification: Double	material: sliced section	total RNA	QIAGEN Rneasy Kit	biotin	Affymetrix double amplification protocol	9606	Affymetrix protocol	Hewlett-Packard GeneArray Scanner G25Time: 0Time: 0A.	GCRMA (using gcrma package from R/Bioconductor)	GPL571	Mayte,,Suarez-Farinas	mayte.suarezfarinas@mssm.edu	Mount SinaiSchool of Medicine	1425 Madison Ave, L2-70C, Box 1077,	New York	NY	10075	USA	ftp://ftp.ncbi.nlm.nih.gov/geo/samples/GSM1047nnn/GSM1047848/suppl/GSM1047848_S1_HGU133A_2.0_Hiroshi_081809.CEL.gz	22277		Double	invasive squamous cell carcinoma	sliced section	patient 1	6.58814818	12.12510121
GSM1047849	SCC 072209 TM/D	GSM1047849	Public on Apr 30 2013	Dec 03 2012	Apr 30 2013	RNA	1	SCC_tumor_invasive	Homo sapiens	subject: patient 4	condition: invasive squamous cell carcinoma	amplification: Double	material: sliced section	total RNA	QIAGEN Rneasy Kit	biotin	Affymetrix double amplification protocol	9606	Affymetrix protocol	Hewlett-Packard GeneArray Scanner G25Time: 0Time: 0A.	GCRMA (using gcrma package from R/Bioconductor)	GPL571	Mayte,,Suarez-Farinas	mayte.suarezfarinas@mssm.edu	Mount SinaiSchool of Medicine	1425 Madison Ave, L2-70C, Box 1077,	New York	NY	10075	USA	ftp://ftp.ncbi.nlm.nih.gov/geo/samples/GSM1047nnn/GSM1047849/suppl/GSM1047849_S14_HGU133A_2.0_Hiroshi_081809.CEL.gz	22277		Double	invasive squamous cell carcinoma	sliced section	patient 4	4.956725796	11.52066626
GSM1047850	normal skin 1	GSM1047850	Public on Apr 30 2013	Dec 03 2012	Apr 30 2013	RNA	1	normal skin epidermal cells	Homo sapiens	subject: healthy volunteer 1	condition: normal epidermis	amplification: Double	material: sliced section	total RNA	QIAGEN Rneasy Kit	biotin	Affymetrix double amplification protocol	9606	Affymetrix protocol	Hewlett-Packard GeneArray Scanner G25Time: 0Time: 0A.	GCRMA (using gcrma package from R/Bioconductor)	GPL571	Mayte,,Suarez-Farinas	mayte.suarezfarinas@mssm.edu	Mount SinaiSchool of Medicine	1425 Madison Ave, L2-70C, Box 1077,	New York	NY	10075	USA	ftp://ftp.ncbi.nlm.nih.gov/geo/samples/GSM1047nnn/GSM1047850/suppl/GSM1047850_1_HGU133_plus_2.0_Hiroshi_031210.CEL.gz	22277	Reanalysis of: GSM753013	Double	normal epidermis	sliced section	healthy volunteer 1	4.900614349	10.79655663
GSM1047851	normal skin 2	GSM1047851	Public on Apr 30 2013	Dec 03 2012	Apr 30 2013	RNA	1	normal skin epidermal cells	Homo sapiens	subject: healthy volunteer 2	condition: normal epidermis	amplification: Double	material: sliced section	total RNA	QIAGEN Rneasy Kit	biotin	Affymetrix double amplification protocol	9606	Affymetrix protocol	Hewlett-Packard GeneArray Scanner G25Time: 0Time: 0A.	GCRMA (using gcrma package from R/Bioconductor)	GPL571	Mayte,,Suarez-Farinas	mayte.suarezfarinas@mssm.edu	Mount SinaiSchool of Medicine	1425 Madison Ave, L2-70C, Box 1077,	New York	NY	10075	USA	ftp://ftp.ncbi.nlm.nih.gov/geo/samples/GSM1047nnn/GSM1047851/suppl/GSM1047851_1_HGU133_plus_2.0_Hiroshi_040709.CEL.gz	22277	Reanalysis of: GSM753010	Double	normal epidermis	sliced section	healthy volunteer 2	4.779714484	11.25782336
GSM1047852	normal skin 3	GSM1047852	Public on Apr 30 2013	Dec 03 2012	Apr 30 2013	RNA	1	normal skin epidermal cells	Homo sapiens	subject: healthy volunteer 3	condition: normal epidermis	amplification: Double	material: sliced section	total RNA	QIAGEN Rneasy Kit	biotin	Affymetrix double amplification protocol	9606	Affymetrix protocol	Hewlett-Packard GeneArray Scanner G25Time: 0Time: 0A.	GCRMA (using gcrma package from R/Bioconductor)	GPL571	Mayte,,Suarez-Farinas	mayte.suarezfarinas@mssm.edu	Mount SinaiSchool of Medicine	1425 Madison Ave, L2-70C, Box 1077,	New York	NY	10075	USA	ftp://ftp.ncbi.nlm.nih.gov/geo/samples/GSM1047nnn/GSM1047852/suppl/GSM1047852_2_HGU133_plus_2.0_Hiroshi_031210.CEL.gz	22277	Reanalysis of: GSM753014	Double	normal epidermis	sliced section	healthy volunteer 3	5.141885511	11.02325448
GSM1047853	normal skin 4	GSM1047853	Public on Apr 30 2013	Dec 03 2012	Apr 30 2013	RNA	1	normal skin epidermal cells	Homo sapiens	subject: healthy volunteer 4	condition: normal epidermis	amplification: Double	material: sliced section	total RNA	QIAGEN Rneasy Kit	biotin	Affymetrix double amplification protocol	9606	Affymetrix protocol	Hewlett-Packard GeneArray Scanner G25Time: 0Time: 0A.	GCRMA (using gcrma package from R/Bioconductor)	GPL571	Mayte,,Suarez-Farinas	mayte.suarezfarinas@mssm.edu	Mount SinaiSchool of Medicine	1425 Madison Ave, L2-70C, Box 1077,	New York	NY	10075	USA	ftp://ftp.ncbi.nlm.nih.gov/geo/samples/GSM1047nnn/GSM1047853/suppl/GSM1047853_2_HGU133_plus_2.0_Hiroshi_040709.CEL.gz	22277	Reanalysis of: GSM753011	Double	normal epidermis	sliced section	healthy volunteer 4	5.625119217	9.64301552
GSM1047854	normal skin 5	GSM1047854	Public on Apr 30 2013	Dec 03 2012	Apr 30 2013	RNA	1	normal skin epidermal cells	Homo sapiens	subject: healthy volunteer 5	condition: normal epidermis	amplification: Double	material: sliced section	total RNA	QIAGEN Rneasy Kit	biotin	Affymetrix double amplification protocol	9606	Affymetrix protocol	Hewlett-Packard GeneArray Scanner G25Time: 0Time: 0A.	GCRMA (using gcrma package from R/Bioconductor)	GPL571	Mayte,,Suarez-Farinas	mayte.suarezfarinas@mssm.edu	Mount SinaiSchool of Medicine	1425 Madison Ave, L2-70C, Box 1077,	New York	NY	10075	USA	ftp://ftp.ncbi.nlm.nih.gov/geo/samples/GSM1047nnn/GSM1047854/suppl/GSM1047854_3_HGU133_plus_2.0_Hiroshi_031210.CEL.gz	22277	Reanalysis of: GSM753015	Double	normal epidermis	sliced section	healthy volunteer 5	4.856491769	10.18277604
GSM1047855	normal skin 6	GSM1047855	Public on Apr 30 2013	Dec 03 2012	Apr 30 2013	RNA	1	normal skin epidermal cells	Homo sapiens	subject: healthy volunteer 6	condition: normal epidermis	amplification: Double	material: sliced section	total RNA	QIAGEN Rneasy Kit	biotin	Affymetrix double amplification protocol	9606	Affymetrix protocol	Hewlett-Packard GeneArray Scanner G25Time: 0Time: 0A.	GCRMA (using gcrma package from R/Bioconductor)	GPL571	Mayte,,Suarez-Farinas	mayte.suarezfarinas@mssm.edu	Mount SinaiSchool of Medicine	1425 Madison Ave, L2-70C, Box 1077,	New York	NY	10075	USA	ftp://ftp.ncbi.nlm.nih.gov/geo/samples/GSM1047nnn/GSM1047855/suppl/GSM1047855_3_HGU133_plus_2.0_Hiroshi_040709.CEL.gz	22277	Reanalysis of: GSM753012	Double	normal epidermis	sliced section	healthy volunteer 6	5.51892703	11.01048713
GSM1047856	normal skin 7	GSM1047856	Public on Apr 30 2013	Dec 03 2012	Apr 30 2013	RNA	1	normal skin epidermal cells	Homo sapiens	subject: healthy volunteer 7	condition: normal epidermis	amplification: Double	material: sliced section	total RNA	QIAGEN Rneasy Kit	biotin	Affymetrix double amplification protocol	9606	Affymetrix protocol	Hewlett-Packard GeneArray Scanner G25Time: 0Time: 0A.	GCRMA (using gcrma package from R/Bioconductor)	GPL571	Mayte,,Suarez-Farinas	mayte.suarezfarinas@mssm.edu	Mount SinaiSchool of Medicine	1425 Madison Ave, L2-70C, Box 1077,	New York	NY	10075	USA	ftp://ftp.ncbi.nlm.nih.gov/geo/samples/GSM1047nnn/GSM1047856/suppl/GSM1047856_4_HGU133_plus_2.0_Hiroshi_031210.CEL.gz	22277	Reanalysis of: GSM753016	Double	normal epidermis	sliced section	healthy volunteer 7	5.416948872	10.93677178
GSM1047857	normal skin 8	GSM1047857	Public on Apr 30 2013	Dec 03 2012	Apr 30 2013	RNA	1	normal skin epidermal cells	Homo sapiens	subject: healthy volunteer 8	condition: normal epidermis	amplification: Double	material: sliced section	total RNA	QIAGEN Rneasy Kit	biotin	Affymetrix double amplification protocol	9606	Affymetrix protocol	Hewlett-Packard GeneArray Scanner G25Time: 0Time: 0A.	GCRMA (using gcrma package from R/Bioconductor)	GPL571	Mayte,,Suarez-Farinas	mayte.suarezfarinas@mssm.edu	Mount SinaiSchool of Medicine	1425 Madison Ave, L2-70C, Box 1077,	New York	NY	10075	USA	ftp://ftp.ncbi.nlm.nih.gov/geo/samples/GSM1047nnn/GSM1047857/suppl/GSM1047857_5_HGU133_plus_2.0_Hiroshi_031210.CEL.gz	22277	Reanalysis of: GSM753017	Double	normal epidermis	sliced section	healthy volunteer 8	4.82547192	10.51937295
GSM1047858	normal skin 9	GSM1047858	Public on Apr 30 2013	Dec 03 2012	Apr 30 2013	RNA	1	normal skin epidermal cells	Homo sapiens	subject: healthy volunteer 9	condition: normal epidermis	amplification: Double	material: sliced section	total RNA	QIAGEN Rneasy Kit	biotin	Affymetrix double amplification protocol	9606	Affymetrix protocol	Hewlett-Packard GeneArray Scanner G25Time: 0Time: 0A.	GCRMA (using gcrma package from R/Bioconductor)	GPL571	Mayte,,Suarez-Farinas	mayte.suarezfarinas@mssm.edu	Mount SinaiSchool of Medicine	1425 Madison Ave, L2-70C, Box 1077,	New York	NY	10075	USA	ftp://ftp.ncbi.nlm.nih.gov/geo/samples/GSM1047nnn/GSM1047858/suppl/GSM1047858_6_HGU133_plus_2.0_Hiroshi_031210.CEL.gz	22277	Reanalysis of: GSM753018	Double	normal epidermis	sliced section	healthy volunteer 9	3.82995346	9.267837933
GSM1047859	normal skin 10	GSM1047859	Public on Apr 30 2013	Dec 03 2012	Apr 30 2013	RNA	1	normal skin epidermal cells	Homo sapiens	subject: healthy volunteer 10	condition: normal epidermis	amplification: Double	material: sliced section	total RNA	QIAGEN Rneasy Kit	biotin	Affymetrix double amplification protocol	9606	Affymetrix protocol	Hewlett-Packard GeneArray Scanner G25Time: 0Time: 0A.	GCRMA (using gcrma package from R/Bioconductor)	GPL571	Mayte,,Suarez-Farinas	mayte.suarezfarinas@mssm.edu	Mount SinaiSchool of Medicine	1425 Madison Ave, L2-70C, Box 1077,	New York	NY	10075	USA	ftp://ftp.ncbi.nlm.nih.gov/geo/samples/GSM1047nnn/GSM1047859/suppl/GSM1047859_7_HGU133_plus_2.0_Hiroshi_031210.CEL.gz	22277	Reanalysis of: GSM753019	Double	normal epidermis	sliced section	healthy volunteer 10	5.386415793	11.72688546
