# Supplementary material for: Terahertz Waves Trigger Apoptosis in Cutaneous Squamous Cell Carcinoma via Apoptosis-Inducing Factor Mediated Mitochondrial Pathway
Source: Cells. 2026 Apr 29;15(9):810. doi: 10.3390/cells15090810 (PMC13163063; doi:10.3390/cells15090810)
Supplement: Supplementary file 1 [file cells-15-00810-s001.zip › Table S2.csv]

	GSM1098446	GSM1098447	GSM1098448	GSM1098449	GSM1098450	GSM1098451	GSM1098452	GSM1098453	GSM1098454	GSM1098455	GSM1098456	GSM1098457	GSM1098458
MIR4640///DDR1	9.530530741	10.26182494	11.24652726	10.19113262	9.962568049	10.18325517	10.208287	9.904378589	10.25817247	9.38907201	10.4687168	9.597051661	9.512913687
RFC2	6.008790216	6.024108056	6.578205336	6.357185726	7.14886748	6.533903591	6.547175976	6.442994169	6.325956551	5.962122871	6.910020366	6.114353036	6.307980197
HSPA6	5.510964116	5.494718261	5.203084794	5.357480315	5.675902844	6.230186453	6.481449128	6.53656662	6.023789782	5.468862582	6.470180537	5.320835717	5.822448166
PAX8	9.235062642	8.222650674	8.379362671	8.633893538	7.127684711	7.812944683	6.181175664	7.878060097	8.481295095	7.998404249	8.335186718	8.028543213	8.057485117
GUCA1A	4.144438064	3.929300062	3.747253076	3.746625852	3.596907823	3.681620569	3.671374229	3.874998095	3.725926356	3.733771015	3.746221206	3.773673495	3.751890105
MIR5193///UBA7	7.433333464	7.205506256	5.789997147	6.18447679	6.125197092	6.349815145	6.553986183	6.870706679	6.503911026	6.063681731	7.43111317	5.836882882	6.311374877
THRA	5.450351506	4.870075565	4.674113997	4.681093734	4.321604787	4.660854169	4.793181	4.816618991	4.644026515	4.639608884	4.579027052	4.646828234	4.355275356
PTPN21	5.043796074	5.42549508	5.331268568	5.50029268	5.349337026	5.067109271	5.257213135	5.447423884	5.325260251	5.150691242	5.066927215	5.443958899	5.192814108
CCL5	5.903361695	5.850031923	4.52094058	5.176444249	5.732708509	5.615534176	6.606383998	5.912896877	7.67305712	6.343708843	7.729633092	4.783137145	6.392091442
CYP2E1	4.040873585	4.650928974	4.060898069	4.286334235	3.760111881	3.697570204	3.846483984	4.206827854	4.57664292	3.837055782	4.074587256	4.023777505	4.190512995
EPHB3	6.509697789	6.316495445	8.342355089	7.788765516	6.650709895	7.122250583	7.715018955	7.240021755	7.118244543	6.339024857	7.08747107	7.900894759	6.594074965
ESRRA	7.529339453	7.866167303	7.066596738	7.069513717	6.753556712	6.759726872	6.969377816	6.8469968	6.967303028	7.1306209	7.557276396	6.826380952	6.828690785
CYP2A6	5.813722155	5.670590339	5.206658382	5.377100228	4.713992629	4.86545713	4.57989645	5.915068382	5.250401037	5.316339111	5.593016944	5.034755166	4.711460261
GAS6	9.967260902	9.86727722	8.496383939	8.858580363	7.720195829	8.415109231	9.003510325	9.129504556	9.381322656	7.930921048	8.616203889	8.693143588	8.666529677
MMP14	8.161387143	7.697080488	8.239334515	7.666369733	7.480155588	7.51372158	7.671686277	8.212969783	7.431872536	7.351004533	8.088228954	7.196210218	6.697588089
TRADD	7.931788305	8.203934729	7.401793876	7.859539799	7.65839833	8.167236507	7.869020547	7.471566146	8.464004313	7.404753934	7.654225563	7.875253026	7.860440788
CHURC1-FNTB///FNTB	5.357819762	5.21275506	6.241816046	6.117057216	6.044214969	5.927735032	5.943720822	6.709880714	5.957528551	5.456114643	6.108173489	6.390354023	6.110641718
PLD1	5.442436521	5.193152252	4.909046761	5.671489844	6.386865159	6.621545338	5.50517901	4.981449623	5.334563191	5.749393836	5.437369538	6.481416174	5.986739299
DTX2P1-UPK3BP1-PMS2P11	8.793809016	8.460791514	8.895215751	8.606202366	7.702678872	7.826988291	6.962333587	9.222417163	8.498611959	8.302980342	8.82569124	7.775486453	7.734873939
BAD	4.714063096	5.184410463	5.724411797	5.5354319	5.695752373	5.571136369	6.305754316	5.425167913	5.618467683	4.156397972	5.671836822	5.555782438	5.913640206
PRPF8	7.04787589	8.85675935	9.217898176	9.094032012	9.094032012	9.459079386	9.151080348	8.854235436	9.51729704	7.276081237	8.308629581	9.123529731	9.196997734
CAPNS1	7.376925855	9.765434425	10.36877753	10.09852183	10.12360444	10.8841823	10.7796138	9.854590834	10.85277546	9.113576114	11.4328428	9.771814236	9.935691127
RPL35	10.64273555	12.25543781	12.23881541	12.21966255	12.53587355	11.92389779	12.23579051	11.78936148	12.09283598	12.70171134	11.807961	12.15605351	12.24775935
MIR6805///RPL28	11.12998779	12.56571962	12.73257142	12.30444449	12.68866789	11.91180115	12.42266581	11.87838307	12.47310212	12.62083935	11.52479633	11.90299327	12.63358417
EIF4G2	10.73805765	11.89733066	11.74956151	12.07453267	11.94752973	11.90126441	11.65232622	11.69703175	11.84982085	12.06620706	12.14298402	12.07450975	11.65286543
EIF3D	9.139902807	10.72855293	10.66843378	10.42789534	10.67280029	10.78770431	11.04001194	10.25152786	10.82248233	10.31812275	10.34841861	10.88230117	10.84455438
PARK7	10.124518	10.98997203	10.92535527	10.90426843	10.72194822	10.90426843	11.30368105	10.40270179	10.96631123	11.12239652	10.55465337	10.51946312	11.20528565
SRP14	10.014356	10.85263328	11.15202474	11.02307133	10.67444551	10.89047325	11.0659805	10.54163899	11.00007723	10.78385156	11.09611169	10.91039648	11.04776253
GDI2	5.832004056	6.264861029	10.12653087	9.666649845	10.49439285	9.666649845	9.777144312	10.0720697	9.395943474	8.976114498	8.685764996	10.1883751	10.27872159
RPL11	11.45286396	12.252519	12.41063529	12.23088496	12.43626591	11.94974857	11.98346704	11.44561002	12.0526413	12.43823441	11.32646099	11.98367136	12.06093669
ARF3	7.797967739	9.606883342	9.465810727	9.809832723	9.572338346	9.729801544	10.01641973	8.54271687	9.54482863	9.129865224	9.495942554	9.632749724	9.352760584
RPL21P28///SNORA27///SNORD102///RPL21	12.58176229	12.56788452	12.65768533	12.43448246	12.40549773	12.13455538	12.19781616	11.94571621	12.40549773	12.68956042	12.27159534	12.41549273	12.4011854
RPL24	10.86886327	12.22610866	12.52381238	12.11112933	12.49650472	11.9250456	12.39933001	11.73947974	12.22504497	12.51626119	11.46740193	12.29465733	12.41033042
HNRNPC	8.759143386	9.579436563	9.922790364	9.592738092	9.99904069	10.13827159	9.785690055	8.305575764	9.426309242	10.14788259	9.731415151	9.759142465	9.786484613
SEPT2	10.17803591	10.39544799	10.75296072	10.52742457	10.71822283	11.06399901	10.41787706	10.66678942	10.44511206	10.91930507	10.84848626	10.91261975	10.54804493
HNRNPA1P10///HNRNPA1	12.19689073	12.42634371	12.64584423	11.93654999	12.15674691	12.34673175	12.09732538	11.57452011	11.90759058	12.12704295	11.79361381	12.12704295	12.14858088
RPS27A	12.42500408	12.38109467	12.39309605	12.15800875	12.10346627	11.21673322	11.64829635	11.2531038	12.10346627	12.46162191	12.24267652	11.68574237	12.09400735
LOC100508408///SNORD14B///RPS13	12.8751103	12.66384089	12.74257953	12.64997259	12.75742227	11.96937041	12.35349229	12.17251574	12.64107175	12.89428821	12.18126405	12.69661028	12.70205738
FAU	11.81269616	11.93520103	11.63669061	11.45041562	11.13726553	10.87563471	11.45041562	10.96684201	11.72135323	11.66729179	10.86456546	11.07603079	11.72692064
TARDBP	9.309765459	9.780664041	9.268143668	9.665786804	9.903531763	10.20813865	9.933542589	9.097984355	9.43988149	9.878334357	9.84195458	9.800330698	9.857124546
CFL1	12.60004958	12.6563349	12.78248999	12.88199467	12.59625832	12.82487981	12.57861548	12.24846843	12.81554547	12.87854805	13.04528376	12.59079298	12.51148144
RPL18	10.70070206	12.34466484	12.58319339	11.97835953	12.70700038	11.90122737	12.54601753	11.55486157	12.08350894	11.21042342	11.13679194	12.03018541	12.29190768
EIF3F	9.355316855	10.98955722	11.18102478	10.87445634	11.09202076	10.32045494	10.91762096	9.876738316	10.70115848	11.2122407	10.16295678	10.97769679	10.62695356
RPS5	10.77235495	12.74895599	13.05998448	12.5333544	12.72262085	12.11765691	12.48582902	11.82665448	12.47771408	12.63959204	11.61071358	12.08670475	12.47771408
RPL27	13.12120517	13.03474216	12.88559803	12.80362225	12.77761428	12.54645432	12.53405158	12.19544523	12.72503345	13.17467038	11.55607112	12.79350633	12.76633346
RPL34	13.23414103	12.89063445	12.75663851	12.47611325	12.65365825	12.11413821	12.43015703	12.00587215	12.51928801	12.79698692	11.80557454	12.39787588	12.6511131
NARS	10.10642647	10.52771576	10.24621412	10.51180806	10.74581944	10.32619129	10.26207082	9.921695499	9.942773408	11.14904988	10.55553469	10.56960461	10.12640558
STARD7	9.81374258	10.45697517	10.21572742	9.798495329	10.76333621	10.86999189	10.41866647	10.58318961	10.03968055	10.54420128	10.46446465	10.50349978	10.46446465
RPL19	12.04765546	12.94502493	12.75687172	12.62386812	12.60111297	12.1593614	12.77205824	12.21427776	12.72822246	12.92998738	12.01790134	12.43075107	12.62386812
SLC25A3	10.10997176	11.67903101	11.67213212	11.87218067	11.80102084	11.78796008	11.62192249	11.54688441	12.09030948	12.12354267	11.64063138	11.92730141	11.90905475
SNORD35B///RPS11	11.8850557	12.80473573	12.98624859	12.60678848	12.5945857	12.17555702	12.53662396	11.97031105	12.54700997	12.89378062	12.21203493	12.09978192	12.52961142
RPL9	12.19072279	12.82163575	12.97491529	12.5900603	12.93554682	12.56430944	12.48394614	12.13299726	12.53529115	12.81798254	11.62493858	12.5900603	12.5900603
MIR5047///MIR3064///DDX5	10.02315208	11.79540883	11.43290807	11.54285179	11.45156077	11.35866952	10.9285147	10.90650447	11.63116757	12.02166097	11.55365269	11.30810122	11.35066391
RPL6	11.03388004	12.38540536	12.55207469	12.28799064	12.38990254	11.79097674	11.9226989	11.64735077	12.33076756	12.39182745	12.04144545	12.21582999	12.29880486
CTDNEP1	9.492224782	9.898788905	9.45987509	9.619012597	8.741715359	9.604854554	9.938299209	8.778136564	9.857575727	9.13773122	9.384299113	9.342111888	9.492224782
RPL10A	11.03741675	12.028932	12.31524165	11.6157059	11.89755025	11.1339732	11.58478139	10.89336875	11.56940617	12.12085799	10.20129861	11.49193243	11.74592367
CBX3	10.05487863	9.967833757	10.89423659	10.11242123	10.11242123	10.71799546	9.862445036	9.53571261	10.00431264	10.26813405	10.41645552	9.853806393	10.11821699
RPL17-C18orf32///SNORD58C///C18orf32///SNORD58A///SNORD58B///RPL17	11.35749018	12.71461522	12.67219262	12.4066913	12.81935161	12.20384164	12.27959087	11.83554489	12.34433668	12.76588739	11.99282205	12.36973019	12.45412792
PSMB2	9.026155254	9.674646623	9.127151984	9.88837073	10.15310732	10.78911197	10.44553556	9.320165287	10.48850274	10.30445934	10.34310152	9.541326093	10.16063567
KHDRBS1	8.992694166	10.13347001	10.90111225	10.15791178	10.33425484	10.89191214	10.47948717	9.874268557	10.18899286	10.59920717	10.33734142	10.27924859	10.12211171
ATP6V1G2-DDX39B///SNORD84///DDX39B	9.189119527	10.62699819	10.81130647	10.64493197	10.23350341	10.86569983	10.55131952	9.603799198	10.63390404	8.64879622	9.412486147	9.837795993	10.10418212
RTCB	10.00639633	10.13909556	9.367473942	9.847749764	9.489994948	10.05694871	10.22490521	8.854967864	9.784144549	9.726047605	9.396214294	10.32067532	10.12504075
ERH	9.316898988	10.45005335	10.87488841	10.63964943	11.38813277	11.72469108	10.71832954	10.50617245	10.83055963	11.37994969	10.70620278	11.19502844	10.89737352
GATC///SRSF9	8.489866287	9.696294626	10.12177879	10.27937999	9.947863896	9.585395308	10.03902314	8.876102284	10.16187936	10.46752245	10.02913061	9.947863896	9.897167588
ABCF1	7.579729581	9.265388613	8.92672077	9.043690674	8.643455133	9.430443047	9.338101355	7.806057049	9.144543314	9.001493186	8.866940847	8.643011985	8.885765246
DAD1	7.953241384	9.845469738	10.07664104	9.871182496	9.522626036	10.03346143	9.589809048	8.510282459	9.898746517	10.27262318	9.185600964	8.756592202	9.666469782
YY1	10.2069574	10.39928647	10.19579054	10.28227227	11.03034433	10.70944758	10.12344842	9.330647495	10.2709294	11.42693921	10.4115139	10.19404336	9.937003292
JTB	8.999637095	10.18999099	9.87585141	10.17486369	10.31612342	10.44349318	10.32962848	9.450543845	10.4997656	10.81119948	9.932645934	10.21418832	10.09278803
KAT7	7.680805476	8.352722235	7.88777334	8.173664359	7.539133366	7.890276984	7.806703365	6.321260655	8.017856188	8.274105282	8.033972184	8.064261358	7.603328574
ZNF146	8.774554246	8.581786699	9.378877312	8.012019731	9.077608157	8.643022119	8.414155526	7.605747841	8.517409489	8.944435326	8.615276735	8.173869198	8.7962592
SART1	5.92027069	6.027932258	6.331128605	5.868196257	6.019115535	6.019115535	6.438692631	6.019115535	6.019115535	5.565569365	6.743625423	5.876323492	6.020468936
ILF2	5.527229716	8.408850706	9.513075971	9.081621514	9.399355681	9.566411574	9.291129214	7.805043014	9.065813081	9.339534347	8.708738275	8.553457918	9.059005311
SPAG7	9.04231065	8.678203947	8.614997911	8.805865011	8.422310163	8.488320385	9.019099052	7.998883401	8.952415507	7.7242867	8.626526727	8.547763453	8.688194125
ZPR1	6.969436536	6.991322656	6.185265997	6.795690988	7.36956782	6.668006888	7.575700868	6.421579164	6.807950961	7.680953313	6.779858801	7.055165807	6.973793899
TAF10	9.420567197	10.09233492	9.400637944	9.420567197	8.663800054	9.212847449	9.619713041	9.053036814	10.12740462	9.61339672	9.815828093	8.705041875	8.948397976
C1D	6.475596469	7.546168048	7.732612803	7.864628014	7.666591745	7.819745266	7.440605558	6.519944239	7.666591745	8.607083348	8.592426966	7.585072163	7.076602366
NONO	10.23037824	10.49318312	11.61675708	10.94009645	11.54169246	11.03961687	11.00881743	10.61862256	10.86782313	11.57416668	10.63388448	11.02057516	10.75948163
LOC101929240///SNRNP200	8.558986565	9.30074804	9.824969382	9.075229413	9.316990723	9.083377692	9.667473422	8.921320662	9.459225471	8.114483396	9.949895395	9.18254392	9.303929936
RHOA	8.433469482	10.80122272	11.97305512	11.87514745	11.8015712	11.77760303	11.26866528	10.9190697	11.59426759	11.67785716	12.03675353	11.63549115	11.43357457
RNPS1	9.766021588	9.726867338	9.993971513	9.715752439	9.971748398	9.653505042	9.670255633	8.748125829	9.619666209	9.98313451	9.208809884	9.649811101	9.337094258
RPS24	12.62083199	13.18881396	13.37508301	13.13044803	13.26728446	12.83373716	12.98911884	12.8286156	12.97138232	13.2673102	12.11115086	13.18519117	13.16384939
RPL30	12.52536916	12.80787664	12.6538131	12.46145551	12.94557874	11.90794845	12.25630229	11.97782987	12.46145551	13.00833204	11.84261413	12.41635925	12.60466422
NPM1	10.90994422	11.54153908	11.75632309	11.54953004	11.65599553	11.25840237	11.40035224	10.58367797	11.54153908	11.6872089	11.45789375	11.65950639	11.62423715
HSP90AB1	8.652541039	10.94239883	11.79622261	11.40125346	11.83602954	11.88658648	11.96462909	11.14884909	11.34550031	11.00388161	11.85605234	11.5979156	11.66598498
MIR3620///ARF1	9.254579175	10.68698445	11.0183997	11.01190281	10.88841949	11.00490476	10.94885865	10.09634073	11.04020183	9.973894031	11.08186134	10.86957777	10.80695912
IK	7.268772398	8.170568972	8.17714702	8.317562189	8.483299597	9.051996108	9.195968399	8.349247606	8.426188435	8.210375715	8.569516221	8.748243649	9.09940129
SNX3	9.347301953	9.631852218	9.306319845	9.728118426	9.880530578	9.565180944	9.446392996	8.628649905	9.631852218	10.05169993	9.708142364	9.912701309	9.690306182
CANX	10.66876653	11.25048891	11.59045278	11.39350706	11.40669441	11.7032657	11.53587548	11.65394271	11.17951339	11.53155689	11.38411996	11.48012292	11.43116541
SART3	7.787245389	7.703694497	7.73872552	7.133613605	7.52517436	7.855591284	7.663801319	5.897409727	7.349615991	7.42175603	7.186644502	7.760654381	7.865550751
CNPPD1	9.336094001	9.168829248	8.139272003	7.960401693	8.223852493	8.745515258	8.840899054	7.64407018	7.806143034	8.405196594	8.195403337	8.135135744	8.022297536
SMNDC1	8.207187885	8.325604075	8.509335277	8.563081299	8.867548156	9.081895801	8.419141519	7.34514707	8.423766616	9.089289735	7.85897728	8.828349099	8.937539669
HNRNPM	7.430474973	9.143415036	9.67951041	9.488740737	9.488740737	10.04978496	9.627239332	9.093127291	9.867527414	9.037704871	9.769612137	9.61144963	9.63860789
HNRNPD	9.223902878	9.357616723	9.981002552	9.34263223	9.893930946	9.644029394	9.646252584	8.689339984	9.57214361	9.61079914	9.743553437	9.363119987	9.688944788
RPL14	9.149979563	11.52770761	11.8344932	11.29820959	11.96355134	10.48298081	11.29820959	10.57733651	11.31256679	12.15840597	10.46169787	11.30312356	11.43425648
GUK1	7.053203289	9.023342795	8.963670247	10.0119917	9.89277142	9.987135015	10.57351176	9.23326859	10.57084672	6.123688719	9.927748858	9.531765962	10.04162789
KXD1	8.02655977	7.976156908	7.756596009	7.748547238	8.291691458	8.397603336	8.557913088	7.778324805	8.02655977	7.940748499	8.072359976	7.947122784	8.335266153
OAZ1	11.90517532	12.44630254	12.23942422	12.28407149	12.29291458	12.1212777	12.18560534	11.85676545	12.46515289	10.76096009	12.75416046	12.22023248	12.54992728
ATP6V0B	6.243129554	9.40424888	8.800867954	9.38328676	9.297658638	9.903655653	9.131207108	8.618343352	9.481001809	7.409267456	9.285753016	9.025687192	9.245193862
KARS	8.440100724	9.109908071	9.917253144	9.999730145	9.970916779	10.26553084	10.62388213	9.581719023	10.30487433	9.474158674	9.744741799	10.14466216	10.1489559
H3F3AP4///H3F3B///H3F3A	12.21693045	11.97739632	12.15158859	11.86473387	11.89531337	12.08795815	11.19395349	11.18122729	11.85239595	11.91643767	11.79858893	11.7153065	11.5487446
RPS6	9.795589975	12.30859723	13.01691178	12.34030406	12.91353285	11.06339476	12.15863903	11.48034523	12.15999709	12.77627056	11.3257875	11.95843877	12.29333461
RPS7	10.3319272	12.26819083	12.51724504	12.17666547	12.56615807	11.99153499	12.26186277	11.80201608	12.29792321	12.45516037	11.78319561	12.32271438	12.47789682
USP22	9.038691825	9.071340521	10.15640129	9.120428951	9.221220386	9.565614427	9.421895027	8.34435074	9.372928136	8.641492695	9.338041849	9.283418955	9.278293375
C11orf58	8.569157699	9.822192942	10.35454426	10.1201018	10.351149	10.11150825	10.05954407	9.447143013	10.22593293	10.63225593	9.927508827	9.936063568	10.33669202
TCEB2	9.864972085	10.03923409	9.68797241	9.864972085	9.650055647	10.27802782	10.37295845	9.750662551	10.05495208	9.216829476	9.052073869	9.582067583	10.28249216
COX4I1	11.51512229	11.38037217	10.83103757	10.63005168	10.58835822	10.77937623	11.01859656	10.55103759	10.86552599	10.8046912	9.805496298	10.53818793	11.01019072
TMED2	9.15035951	10.69284985	10.70593995	10.83496619	11.0223834	11.11187444	10.69145524	10.74968532	10.79977219	11.12360034	10.19091997	10.98581858	11.10795563
NBEAL1///RPL12	12.19613038	12.55577936	12.5213616	11.96240122	12.64105863	12.38655049	12.36428774	11.92837792	12.13463722	12.60410286	11.15433351	12.08318823	12.39040912
SNORD18C///SNORD18B///SNORD18A///SNORD16///RPL4	11.86972723	12.26217909	12.5119112	11.81693808	11.76799801	11.7179642	12.03810676	11.08651784	12.0213286	11.65721672	11.17204892	11.89702601	11.86392004
FNTA	10.67041792	10.41430363	10.02742245	10.36957464	11.42371104	10.05344517	10.43970356	9.651569226	10.14822419	11.52287305	10.41786155	10.57458259	10.26835504
RPS25	11.01470339	11.59295092	11.59389455	11.17398356	11.19843224	10.16341306	10.83290395	10.20062157	11.31375612	11.64838871	10.6235233	10.94846394	11.13785702
RPL37	12.82351431	12.69055339	12.57701763	12.20008954	12.38152985	12.80522305	12.32999515	11.71028167	12.20410274	12.58586556	11.64620409	12.24330512	12.51068394
HINT1	9.557790526	10.43428572	10.56163662	10.43123064	10.09120372	9.621447535	10.31974933	9.771292816	10.71045737	10.78954918	9.49942464	10.1789021	10.53436794
EEF2	10.93579512	10.98660775	11.48483177	11.02384749	10.99664432	10.73035432	10.73035432	10.13885372	10.94059501	10.2213826	10.3320133	10.80765494	10.43040435
RPS10	13.30076429	13.19743798	12.98563301	12.83719926	13.08815452	12.27928619	12.75538713	12.25311089	12.80285474	13.38654208	11.29886731	12.72561288	12.81413067
ATP6V0E1	8.602957507	10.51700563	10.39698056	10.67144762	10.49219951	10.65861777	10.8456534	9.836576898	10.80560307	10.75687012	10.53700189	10.49030202	10.82627228
HNRNPK	7.977446039	9.967099531	10.76727542	10.33381843	10.67226944	10.54988112	10.01993181	9.531199807	10.16446697	10.64920794	10.30856744	10.29377478	10.29377478
ANAPC5	9.540169905	10.04586313	9.458361902	9.845407905	10.34180753	9.926035303	9.986176941	9.662427966	10.00445027	10.39743223	9.189976033	10.04130356	9.925807532
SNORD73A///RPS3A	11.76427856	12.57520271	12.86750995	12.31524197	12.72071244	11.99385948	11.76320645	11.47148877	12.29732989	12.66786577	11.31814107	12.21555705	12.30976131
HNRNPU	6.793910123	7.512780943	8.950570209	8.696588283	9.374998715	8.966120403	9.10906071	8.561773464	8.42869987	8.300549852	8.928389223	8.896495128	8.776192226
EIF3A	9.708700175	9.903394405	10.46377878	10.59901577	10.05902449	10.02400312	9.525963594	8.967759138	10.41799794	10.52743365	10.01488707	9.926294819	9.650801472
MIR3652///HSP90B1	4.663779757	4.802773319	10.39800907	8.525302034	9.27297055	8.834897381	9.295149601	10.03986783	8.810578213	6.815957249	9.467536499	9.062812116	10.11267173
MSN	8.442271039	9.651978998	11.11805403	10.86083205	10.39461302	10.75834427	10.88676717	9.974939961	11.04057967	9.670028556	11.29284673	9.944190692	10.66626017
ACTN4	8.035139048	8.931144677	10.65938876	8.952583476	8.755282234	10.02802139	9.998128739	8.106954738	9.85429142	7.41471565	10.18038175	8.895793785	8.703763314
APP	10.44383845	9.560285102	10.08018939	8.92672077	7.823344877	9.459340259	8.282482456	5.683132573	8.18682912	9.126930889	9.109200586	8.477193681	7.916557816
PRKAR1A	9.837205514	10.34746088	10.52256108	10.40155475	9.861008084	9.758411148	9.328311046	8.533147388	10.3031863	10.43115435	10.30117791	9.715411615	9.384382142
DSP	11.27460415	12.42686044	12.41686298	12.62934258	12.37280605	12.3882282	11.7813827	11.77600339	12.34995588	12.32410687	11.85635756	12.69793211	12.07500927
RAD21	6.098804355	6.111800265	8.721405529	8.003960006	9.984430329	8.191481236	8.27122362	9.164134529	7.416116674	7.078338022	8.157693967	8.910760752	8.626638689
WDR1	9.453057127	10.31093873	12.1786823	10.77356466	11.28162045	11.19977165	11.19680214	10.32056172	11.13285703	11.40253022	10.81266408	10.98297554	11.08967565
NCL	9.856554189	10.53709158	10.84380897	10.75633929	11.01772223	10.97504785	10.95103894	10.4018349	10.40287609	10.8384892	11.00627729	10.81051222	10.7003216
AP2B1	7.475498176	7.53587445	7.150774608	8.211578824	7.472787608	7.823790513	8.900885106	8.510978479	7.340860828	6.094917014	7.53587445	7.713888831	6.901919364
AP2M1	7.230529312	8.863294133	9.892409965	9.725144904	9.591717744	10.33781781	10.68726044	9.735425608	9.725144904	6.483435281	10.47436405	9.132667603	9.617562909
CLTC	10.14622995	11.16860442	10.18821551	11.28049185	11.3469325	11.72658267	11.36932185	10.93397288	11.10509364	11.23072387	10.91627408	11.68744242	11.47518916
MLEC	5.42099537	6.807950961	7.43791753	7.31004934	7.580141553	7.181847056	7.985992813	7.746269278	7.663853576	7.155234657	7.480912318	7.91793012	7.756126493
LASP1	9.238908264	9.317642912	10.26178241	8.988997677	8.925808301	10.0971746	10.00283197	9.262220143	9.876570114	9.388528794	9.982720475	9.013562303	9.953652427
SF3B2	7.943258147	8.870272189	9.255620837	8.743362859	8.714586349	9.700180286	9.534211701	8.439136673	8.833844419	8.536106608	9.139381591	9.068758411	9.20731239
TMEM59	9.555284081	10.84707334	10.40124635	10.7097926	11.09502362	11.47525809	10.81551542	10.59845119	10.94247103	10.93192564	10.6913256	10.95474208	11.29406991
CSRP1	8.420097159	9.00135961	10.7781986	8.311709952	8.010636782	9.4257044	8.630850467	7.968746511	9.096318111	7.59672634	8.273479383	7.976028948	8.78209571
CALM3///CALM2///CALM1	6.904944136	7.392187425	7.835774783	7.835774783	8.160092122	7.94738277	8.241839488	7.750971397	7.651280456	7.980470164	8.570256367	7.360997011	7.818921088
SNHG4///MATR3	6.871544479	8.463032979	11.14408114	9.605900858	9.700522102	9.873659016	8.930452409	8.859569135	9.649136247	9.906067215	9.843319465	9.393914558	9.602917465
CAP1	10.5216487	10.67675244	10.74449247	11.11400942	10.99089346	11.70176344	11.4043723	10.8179238	11.41912766	11.15368011	11.15276783	11.07880404	11.33854439
PTGES3	8.652206946	10.55153869	11.0865739	11.0865739	11.11174637	11.39968822	11.0865739	10.46074978	11.0865739	11.38826073	11.2738955	10.92781293	11.05140722
WARS	7.045152882	6.390834685	7.212868688	7.546912149	8.558081073	8.064254433	8.910355504	7.927341045	7.951314804	7.395729525	8.671517011	7.560649175	8.294590262
SETSIP///SET	9.704091828	10.08071218	10.75444903	10.75086727	10.92678512	10.36144997	10.14415056	10.29293062	10.61302844	10.42909027	10.61057558	10.61836623	10.3479819
NDRG1	10.42072865	11.11429266	11.76527859	10.86492811	12.02149273	12.50268791	12.67623806	10.82600545	12.1661164	12.19938928	12.85268286	10.71810068	12.19893441
UBB	12.68017787	12.50377653	12.48701597	12.51817515	12.33999142	12.51117392	12.59705129	12.32900978	12.35607187	12.47664525	13.06043261	12.53122541	12.61734874
PFN1	9.260802288	11.80996862	11.80996862	12.33164155	11.26993464	11.57917975	12.27982714	10.76223011	12.37092269	11.91842856	12.45244375	11.10728898	11.69453413
PTPRF	7.763805666	7.95107554	9.571358562	8.224047656	9.118501974	10.12226736	9.468685048	8.674312672	8.477402821	7.300586917	8.856955453	8.850911863	8.215606074
YWHAZ	6.981793308	9.767128771	11.30342451	11.91684969	11.77254885	11.29750601	11.12366028	10.76521663	11.14611268	11.31568554	11.86072937	11.63000244	11.27858997
SOD1	10.02319285	10.45263983	10.30729078	9.961556465	10.55165125	10.51920373	10.26755564	10.01316862	10.18045483	10.67706359	11.42334742	10.0717679	10.53143612
HDLBP	7.103964171	8.629959501	8.725929334	8.748835585	8.201431121	8.702805474	9.32554224	9.157405161	9.011847038	8.245839541	9.430140242	8.651889831	8.552815843
MARCKSL1	8.341999796	9.318474515	11.71227022	8.689719891	9.668958223	9.532589076	9.128481056	8.174823927	9.574884635	9.922742425	8.989472891	8.44693856	8.849102625
GABARAP	10.27748704	11.18719955	11.30164453	11.14720839	10.79864184	10.60659711	10.69455007	10.23810502	11.05409957	10.32372429	10.92930295	10.46690385	10.50086419
NUCB1	4.984990131	4.701629283	7.098630761	5.61288668	7.164099569	6.519861863	7.435601915	6.289312108	6.030424666	4.301643343	7.817052947	5.284428707	6.168591864
EIF3CL///EIF3C	10.8832016	11.19957755	10.55322611	10.86221539	10.552324	11.02713895	11.40630477	10.52579974	10.81668156	10.08525084	11.03706193	11.1251516	10.78119094
GLUL	5.738649356	6.695544389	8.101151888	7.412238111	9.18155778	7.210312144	7.238271075	8.920778771	7.913455334	7.0952935	8.984003618	7.815961309	8.569839614
LDHA	10.46248096	12.03024891	11.73602338	12.58825929	12.48104695	12.8150039	12.6811226	12.04625118	12.60531305	12.56955103	12.85157982	12.51164573	12.51164573
SNORD96A///SNORD95///RACK1	10.46735722	12.13570565	12.4902575	11.90869299	12.29089091	11.85424878	12.43002782	11.44616013	12.16162969	12.15482368	11.29334632	11.91647974	12.15534345
SSR2	8.646384168	9.679615764	10.12876745	9.354415643	9.826038019	9.89192032	9.575256107	9.701080056	9.860098925	8.893155044	8.632472508	9.178476272	9.886185775
P4HB	9.645320002	11.37931676	11.29657439	11.48634331	11.26852981	11.68500915	11.8631358	11.62621524	11.73073291	7.684978553	12.11277995	11.45845033	11.45845033
SLC25A5	11.19705719	12.01353381	11.54547576	11.99271592	12.64601716	11.72871594	11.93794691	11.37800953	11.98460351	12.84390187	11.23388338	11.97094182	11.99203659
PHB	5.41653527	6.981108117	7.147836291	7.812106836	9.054243065	8.611516222	9.346527852	7.578498522	8.456482204	5.635769226	7.625654433	8.467876047	9.091087007
S100A11	9.277650526	11.09860365	11.21529947	12.1016551	11.41826389	11.39465354	11.83479704	10.75851025	11.82765471	11.91472211	11.86248027	11.43274369	11.35105512
CTSA	8.041615983	9.111781419	8.49288788	9.489771358	8.983460932	9.11049151	9.402502625	8.619032726	9.278765982	8.121263397	9.851205084	8.862007015	8.837161426
TOMM20	8.465487928	10.10534382	11.16542256	9.460306563	10.36555671	10.2937804	9.909969714	9.453991077	9.599667142	10.17802886	9.32670046	9.844642804	10.04741188
CD63	10.51848769	10.87963864	10.90537132	10.16154661	10.20356995	10.97631762	10.61404181	10.39156813	10.96967458	10.45747788	10.58718097	9.816929736	10.87634549
DNAJB1	7.431710607	7.303256759	8.079392419	9.027456722	9.413992862	9.100921475	8.6214802	8.32715063	8.46017036	7.863455702	9.677958282	9.122722844	8.823535655
SPARC	11.75025625	10.28148004	12.21482785	11.6072488	11.28307628	12.25251679	10.54455763	10.83283286	11.48540494	11.35266335	10.05735065	11.23908655	10.99846013
UBE2D3	8.717066794	9.357616723	9.581515107	9.551390211	9.404075488	9.819531962	9.424574854	8.632208344	9.274110083	9.255368578	8.705152112	9.585630955	9.502085333
XBP1	7.41031045	9.014369756	8.544649905	8.577611904	8.73370801	8.041614753	8.315521708	10.0807386	11.11831942	8.936829074	9.134381649	8.429006346	10.2534985
SPTBN1	4.540496188	4.181061376	6.159675716	4.94046889	6.450558032	6.31875495	5.986365355	6.043496949	5.122714923	4.348733327	5.200177616	6.170206912	5.791461295
LAPTM4A	11.18330232	11.47272475	11.71092908	11.41038276	11.2547892	11.72665168	10.9648749	10.75467741	11.40740976	11.25919977	11.46347966	11.36913141	11.38166585
RPL32	13.23216126	13.34528633	13.22250875	12.91154331	13.32518825	12.38675615	13.00163746	12.45008731	12.82553262	13.51357012	12.41293952	13.01164025	13.01164025
CD81	9.540162687	10.80145885	11.34342493	10.92068088	10.22486896	10.73522973	10.49013571	10.03256743	11.42800057	8.102200488	10.57718404	9.867346205	10.40615511
UBE2L3	6.380044321	6.640739665	7.631539403	6.391337691	5.670881615	7.013242192	6.282274352	5.63944609	6.133686606	5.499791786	6.65906093	6.539897834	5.703169216
PTTG1IP	9.739937687	9.711086425	9.754322189	8.766688739	9.568726635	10.27862232	9.503738704	9.740555203	9.80029916	9.515640103	9.518720572	9.524736041	9.78437771
GRN	9.336761878	9.709933217	8.793592366	9.942838162	9.523073456	10.74707807	11.00010795	10.05939562	10.08365006	7.778460584	10.89202633	9.7856292	9.552921967
HMGB1	6.016459794	6.656993555	10.08413582	9.712521268	10.37070957	10.17080437	10.23354962	9.743691148	9.483101511	8.921688882	9.661987798	10.12896933	10.1010777
GLO1	9.411294513	10.33725332	10.74116132	11.19681205	12.06622451	10.98936844	11.11606668	10.31277219	10.93423099	12.01139359	10.2147984	11.51138381	11.224506
SRSF11	5.51200894	5.795526238	5.769075761	5.250479443	6.094727806	6.638367617	5.671559308	4.859528667	5.258855884	5.935251616	4.96120218	6.127158298	5.815705508
SF3B3	8.333472719	8.925286657	8.386774114	8.521394517	8.511611576	8.845297542	9.146254691	7.422968144	8.521394517	8.689280919	7.378586051	8.715401346	8.521394517
MIR3654///EEF1G	11.27488312	12.75358868	12.93013901	12.67006551	13.03995677	12.62800256	12.59212224	12.10051928	12.60258192	12.43255653	11.89360146	12.56451309	12.44679932
HSPA9	7.874733589	7.946685299	7.091438924	6.859807389	7.282569629	7.478748106	7.720241321	6.165761564	6.857353723	7.527140608	6.974946061	7.298863025	7.386547898
YWHAQ	9.162677102	10.51571867	11.27670891	11.85074108	11.77150076	11.52597147	11.32112794	11.28095881	11.93778649	12.05142118	12.39507096	11.78354068	11.72062607
DDX24	9.598092895	9.759286514	9.510922275	9.254325784	9.315424126	9.829629749	9.107824389	8.262949639	9.304379251	9.843461057	9.345561082	8.829097891	9.225722552
PPP2R1A	6.83230602	7.228686209	9.743549314	8.818969819	8.894965942	8.806241534	9.533420225	8.653069654	8.953026566	5.935180709	8.861155114	8.422999495	8.820323484
GSN	11.60300885	11.35046598	11.28176195	10.59602772	10.55553298	10.79916558	10.5445728	10.06068392	10.91621186	10.19870466	9.897405777	10.26661699	10.73937357
HK1	10.21910326	10.45857107	8.786850957	10.1093282	9.498649565	10.07980616	10.80572329	9.448859719	10.14232726	9.572587852	9.968899997	10.53725336	10.07980616
KDELR2	6.775485252	7.954108139	9.905833479	9.534393314	9.724258664	10.07741118	9.17983842	8.852797491	9.189303452	9.578964786	8.641389248	9.189303452	9.189303452
NPC2	10.13065605	10.645632	10.19615279	10.37032199	10.813302	10.88041104	10.70333777	10.05545758	10.52939995	11.25646893	11.38055119	9.807687904	10.53336679
DYNLL1	11.08230129	11.6169929	10.87162898	12.10282993	11.4805601	11.29728504	11.464075	10.63772613	11.57030542	11.71847087	11.48388277	11.96578441	11.58031627
LITAF	9.740683591	10.33662407	11.42039637	9.429091821	9.583190152	9.983663846	10.12876453	9.872702592	10.67423689	9.917304716	10.16682258	9.430258354	10.1527989
SNORA41///EEF1B2	10.73656833	11.93150133	12.05777881	11.99185256	11.9948192	11.04037409	11.61486551	11.27521793	11.78732901	12.23077683	11.09013874	12.03801488	11.78732901
PRKCSH	4.15564445	6.592593296	8.285530853	7.017121279	7.341107507	7.585066745	7.142171016	7.134455284	7.605321722	3.993455704	7.658129154	6.817925603	7.255988397
GOT2	9.531243581	9.653947603	9.479597282	10.13824767	10.05095504	10.64742934	10.68149042	10.47353601	10.28368782	9.972284298	9.714969408	10.2055602	10.19977738
LOC101929368///FKBP1A	9.209056561	10.93193284	11.05998343	11.15901285	10.85443826	10.8945688	11.00932438	10.091343	11.15209681	11.39639067	10.87573334	10.32381447	10.58595408
ACADVL	7.616632584	10.05034142	8.003312816	8.714996967	8.071553779	8.075226304	8.8857927	7.758366878	8.934614679	7.565106264	8.66451433	8.493256764	9.030672192
SKP1	9.551558961	9.483576361	9.928094682	9.457216193	9.322271026	9.201504356	9.023014949	8.569410589	9.180412351	9.266273528	9.020771545	9.29245185	9.202955672
MAPRE1	5.091151078	5.773009931	8.418204903	7.908542424	9.114175873	8.187647417	7.786209484	8.289868822	7.963550916	7.502275141	8.260092491	8.509481479	8.591364768
OS9	10.4495188	10.46948797	9.791001243	9.832972674	9.490546973	10.4232103	9.990073986	9.777140917	10.01993011	9.724082268	10.39595198	9.602529516	9.993653249
SNORD32A///SNORD33///SNORD34///SNORD35A///RPL13A	12.61557415	12.38669595	12.08408483	11.90480992	12.28883267	11.29149997	11.56013913	11.1908229	11.90465684	12.5393533	10.65205419	11.8302022	11.93067389
RPL13AP5///SNORD32A///SNORD33///SNORD34///SNORD35A///RPL13A	12.24913007	13.07331953	13.09537527	12.74544348	12.99523349	12.49808065	12.84793039	12.33069869	12.72151461	12.9307933	11.99929885	12.46836498	12.79250029
RPL7	13.01199243	13.05303706	13.09186555	12.86963511	13.29652794	12.68278649	12.78116262	12.55400206	12.76906903	13.33568142	12.61791385	12.93510453	12.86963511
ACTR1A	8.188050201	7.638810244	8.239500018	8.198721021	8.715795491	8.157970974	9.162817895	8.273104399	8.376942533	8.271941856	8.350715827	8.702626002	8.624114987
CAPRIN1	7.280223648	6.893639713	10.4085283	8.689413613	9.639905421	9.047674515	8.427863808	9.852422538	9.132419131	8.204490121	9.53554837	9.191203171	9.673776517
SNORA70///RPL10	5.763055002	4.750205252	4.487119166	4.575043568	4.337343078	4.546163936	4.535452493	5.031965878	4.575043568	4.724773069	4.678082992	4.384273947	4.434759668
PPP1CC	9.734579394	10.25421244	10.45134816	10.34631451	10.77531726	10.46596664	10.39022925	10.25879426	10.26872502	10.58391367	9.82503688	11.00392591	10.39022925
ACTR2	6.356585129	6.089514333	8.161540792	8.525531014	9.340553914	8.63680633	8.034069321	9.199199216	7.327635405	5.496576304	8.200444907	9.457053478	8.161540792
PTP4A1	5.701191121	5.527360769	7.278876992	8.312848243	8.594083371	8.26626234	8.122256537	6.793642657	8.084783671	8.217994422	8.149316869	8.046305805	8.185686128
NACA	11.65674424	12.72265818	12.63432039	12.38370539	12.32547946	12.2595674	12.5655462	11.87493045	12.32872657	12.40938998	12.36010878	12.41664022	12.68663064
GPX1	8.362660099	9.317971589	9.813721814	10.10303807	8.340973401	9.236371285	9.71738644	8.914639807	10.16850578	7.98619323	10.00292671	9.217426677	9.17848862
PGK1	5.355421013	7.8375092	8.679416359	8.623099338	10.46836727	9.324848502	9.272743637	8.968629722	9.702068099	9.715859189	9.758867798	8.765923663	9.683222162
SUMO3	7.211544863	6.96209712	8.432007451	7.735744171	8.725428436	8.274744702	7.934510257	7.704332794	8.284005191	7.284991598	7.882955354	7.739744771	8.754713795
RPS27	12.88456907	12.86501528	12.76352179	12.62191243	12.60625801	12.1669074	12.24410264	12.31617757	12.60625801	12.85071316	12.0930372	12.65872988	12.59856664
TPP1	7.769651994	7.882302226	8.871911283	8.311355158	9.389812622	9.324512275	9.033983401	8.120576584	9.028234649	8.833745245	9.234443313	8.418669927	8.909558317
GNB1	6.195962749	6.477060326	8.290690105	7.945775978	9.171043041	9.381550895	9.162017872	8.288010544	8.80791473	7.782397209	8.387035502	8.455230487	8.658905764
NUMA1	8.451974154	8.920363501	9.489529063	8.19874447	8.193989063	8.451732239	8.161868423	7.909584442	8.300636413	7.080326228	7.78957446	8.077240508	7.779949763
FTH1	9.375920637	10.26541117	12.11388639	10.31825863	11.1093945	11.93241553	11.65809009	11.31047778	11.65230112	11.02650902	11.99161976	10.20770884	11.29152066
RAN	9.038717851	9.55930251	9.804134216	9.196026586	8.610578642	9.451390861	9.231558272	8.363021508	8.715317019	9.135541306	9.052794073	9.306781686	9.288735567
CAPN1	7.501145019	7.324339581	8.501422817	8.55198803	7.38682343	8.306840491	8.849102625	7.559703888	8.588700357	5.85569525	9.481216795	8.51835691	8.306840491
MIR636///SRSF2	6.495535355	7.750530176	9.004950531	9.108721716	8.891336008	8.140848299	7.875934978	8.894930388	9.351782065	9.106711227	9.143023835	8.657699572	8.728647602
CALU	6.048629214	6.498149475	9.248059975	8.068970088	9.344759856	8.723677767	9.026350619	8.68103622	7.819903703	7.961574692	8.649564896	8.455534135	8.777454068
NFE2L1	8.748577592	8.964065739	9.003939685	9.137547475	8.606101395	10.27145411	10.42350752	9.943297891	9.384410946	8.13754389	10.49720969	9.249020866	9.560519017
ARL6IP5	5.183789409	6.077592345	9.591994124	7.740846702	9.21641607	7.992087192	8.071778334	8.971615817	8.66096711	8.20537389	10.19013748	8.541503552	9.436293844
DPYSL2	10.39866005	9.832485043	11.58508917	9.04486663	8.66282328	9.153275409	8.865663294	8.154675675	8.735234523	8.868937486	7.573029709	9.40720053	9.441338928
RPLP1	13.00433368	13.32186526	13.30218822	13.0544746	12.70915194	12.92852336	12.90838871	12.68768461	13.03820524	12.81295987	12.19294267	12.96055755	13.04150614
CTNNA1	6.0258672	7.585999917	9.329687774	8.121104365	8.355231575	9.018513536	9.018163954	8.120086405	8.758497006	7.852836651	9.257881392	8.779072121	8.725520741
CTSD	8.004350942	7.852165109	7.634141339	8.845950457	7.288885769	7.921596477	8.931403268	7.059054361	8.712502048	5.557797697	8.979875035	7.755605254	7.68492283
FAM120A	6.714137111	5.992584891	7.839246045	6.900460167	8.324130972	7.431735116	7.369916201	8.26688981	7.57054407	6.311848945	8.339785488	7.991647318	8.176734747
MAT2A	10.13099409	10.01402956	9.064742716	9.350596683	9.064742716	9.135168426	9.219285216	8.361435423	8.851554377	8.859748868	8.921454564	9.341321709	9.057042156
LAMC1	7.147524306	7.019304386	8.139689003	7.225732293	7.583463798	8.321011149	8.846066356	8.110598991	8.017248404	7.07887231	8.77444501	7.859893503	8.359812205
LOC100506248///MIR1244-2///MIR1244-3///MIR1244-1///LOC728026///PTMA	8.827717812	9.672480103	11.24726942	10.67742095	10.98387577	10.99511897	10.73809225	10.67521795	10.23746169	9.55069566	10.46113558	10.79388031	10.59765382
PTMA	10.34337007	11.8171591	12.37982063	11.71908367	11.82952082	11.92044466	11.16597078	11.34410551	11.82057244	11.99311239	11.71908367	11.56727696	11.6764434
BZW1	7.608530342	7.998699891	9.578034704	10.14446186	10.36133052	9.054823624	9.364609177	9.452923871	9.632745047	9.584518051	9.961004271	10.26041772	10.02485196
ATF4	10.61818987	10.7773391	10.58290256	10.53241232	10.19935224	10.35119868	10.54390641	10.30546563	10.36396699	10.0501808	10.32251542	10.42835769	10.65393905
GNAS	9.427126898	11.35220173	12.89891665	11.69769367	11.65263986	12.18532168	11.83099841	11.62629623	11.88917424	11.7799105	12.43073091	11.45964131	11.46971783
RPS15A	13.06923345	13.16365581	12.95144905	12.76346793	12.96174962	12.42787311	12.71438966	12.56939427	12.77962256	12.99936444	11.55327667	12.74995581	13.03011957
ANXA5	7.48599086	8.52538484	9.97030988	9.824035974	9.689391651	10.33813748	10.16008178	8.079878352	10.03219936	10.24191353	9.194906133	9.33340434	9.779777657
STMN1	7.127476055	7.373185153	9.159946886	7.062281421	8.55517284	8.610881201	6.732081345	6.090297001	7.262814493	8.945341465	6.621797163	6.998273849	7.373185153
LRP1	7.145219294	6.489359283	7.119937176	6.804036599	6.179813559	6.688755253	7.354906715	7.261051613	6.707816694	6.307619128	6.732523217	6.696308978	6.766440605
PSMB7	9.519070228	10.4745463	9.873736044	10.38417866	10.56017585	10.72326206	11.44361622	10.61110368	10.68079475	10.36282348	10.92681816	10.61110368	11.11793645
PEA15	6.719852344	6.570726224	8.02537117	8.352732164	8.433468455	8.875992613	8.352426933	7.501598943	8.278123324	6.769958842	8.268706978	8.190791203	8.211591601
ECH1	7.480698968	8.629971355	8.063171345	7.954609826	8.063171345	8.097993178	8.568562479	8.033239315	8.091253142	7.659428725	8.054126885	7.907555242	8.297096771
ODC1	7.760094484	9.761211715	9.333721821	12.52971182	9.825083662	10.66213646	12.64492618	11.3626279	11.57070974	9.716321643	8.975593603	12.67952859	11.54913592
IQGAP1	8.297140452	10.21821316	9.96047693	9.733573398	10.05057582	10.61064588	10.54551691	10.09608284	10.00806327	9.999366321	10.00270703	10.06520026	10.47349841
XRCC6	9.850200125	10.62189189	10.48176041	10.50122453	10.27735894	11.18983427	11.1130774	10.39332	10.70792651	10.28537118	10.41273066	10.47052745	10.84872429
ACO2	6.771962638	8.005340016	8.131776544	8.140934596	7.990665946	8.672685815	8.617482612	9.118987191	8.859392324	7.934930397	8.81187732	8.158502439	8.627255826
DAZAP2	9.932528079	10.92455013	10.86198098	10.91696297	10.89269791	11.2720241	10.99630517	10.90527287	10.94397962	11.02775597	10.99993112	10.8173999	11.20371171
SPARCL1	9.165001078	9.424725839	10.23528481	8.816506709	9.628867669	8.863267997	8.865271547	8.100372794	9.213929238	10.2183086	7.719958257	9.236548345	9.521031176
MCL1	4.543673624	4.051576196	7.106952044	6.315503827	8.489811869	4.992047929	5.089036804	6.894675855	7.032455318	4.51260826	8.126355074	6.817925603	7.067906294
HSPA1B///HSPA1A	11.31417911	11.8425616	11.19712335	10.46063124	10.42630585	10.91203886	10.50736664	9.491690357	10.47314466	10.82469463	10.90112392	10.52099249	10.13882639
HSPA1L///HSPA1B///HSPA1A	6.331633943	9.15113039	8.971643588	7.807788281	8.232812692	8.509914409	9.008064063	7.07607383	8.080752294	6.826382237	8.415137895	7.914939648	8.200635922
ACTB	11.72779056	13.03433409	13.40477471	13.40327959	13.19329229	13.44564461	13.21547113	13.12649016	13.31849748	13.24361719	13.37538516	13.18392966	13.17796992
SARS	8.712690617	9.966047322	9.051261273	9.957193485	9.621262622	9.258710204	9.889193434	9.030606797	9.455408967	9.671796061	9.319700741	9.685764296	9.528132862
TMBIM6	8.667501414	9.609687754	9.519933753	10.53078183	10.46252596	10.03430279	10.45657868	10.40110343	10.33294361	9.69790204	11.02142315	10.4382747	10.69788506
LMAN2	6.763822753	7.080432498	7.16022543	6.730190227	7.02093767	7.616641021	7.556529356	7.866687377	7.345024295	6.085606256	7.731854171	7.191985257	8.072550573
HSPD1	5.690205973	6.885295793	10.30156941	9.977184524	10.68682749	10.43652291	10.45388836	10.65443911	10.03130488	7.451332968	10.66738436	10.44199111	11.07312868
ZYX	6.113299224	8.125782766	9.443146945	8.222896894	7.108402938	7.52026173	8.308696314	7.142079955	9.233062285	5.226634614	8.936771615	7.261369415	7.742129015
RPL12	11.91471178	12.5150496	12.6930123	11.99492976	12.65311092	12.26923369	12.34347125	11.89377684	12.15471547	12.59856664	11.2671991	11.97441764	12.38953346
CIRBP	10.88603237	10.50741531	10.71559251	9.381090083	10.23904417	9.938315279	9.655986243	9.014117727	9.354155295	9.945693216	9.381333124	9.776154632	9.672986023
CCT7	8.242819081	9.395739753	9.81611177	9.679917159	10.07030412	9.552452964	10.04787309	9.333184865	10.0169228	8.694443629	9.979511096	10.07924666	10.06218529
PAFAH1B1	7.622278921	7.25201981	8.743840099	8.116359003	8.856745647	8.544055401	8.741261393	8.46932682	7.72642675	7.017278931	7.805796789	9.181498099	8.535624064
PSME1	9.877802993	10.25059058	10.10543761	9.686643165	10.29593927	10.03922976	10.56062247	9.78097318	10.29970734	10.59892643	10.15426889	9.167675293	10.27560337
ATP5O	10.31732618	11.18229652	10.26019995	10.92773404	10.69012753	10.41218272	10.49148835	10.51861343	10.88627026	10.93050225	10.41136661	10.78224136	10.93680587
RPS15	12.61569149	13.06735715	13.00044331	12.72135417	13.07549838	12.01227843	12.73122841	11.9583258	12.77374049	13.08820361	12.74155684	12.62286663	12.8713746
PSMD8	7.51625285	9.259333453	9.410733484	9.454528546	9.717964871	9.67138656	10.27094752	9.099022234	10.11687498	9.288718646	9.259783312	9.594813385	10.08962792
LAMP2	8.062710583	9.233691274	9.709540593	8.946280161	9.446408678	9.409264811	8.940915519	7.993769442	8.55705967	9.798787943	9.405543906	8.989512726	8.296152719
TPI1	9.476863504	11.02250419	11.01685468	11.37319136	10.92268325	10.98989752	11.38908423	10.66945339	11.63801408	11.18675365	11.45784369	10.7967715	10.97461383
RPL29	9.245265045	11.68635671	12.15240805	11.80395292	12.09351238	10.9206966	11.6435381	10.83067296	11.43401187	10.09904315	10.36839979	11.36769737	11.60905678
GSTP1	7.699247152	9.76533652	9.932482005	11.05643274	10.23534582	10.83264069	11.00498424	10.28377144	10.86809132	10.09235342	10.8130791	10.22229234	10.32829285
HYOU1	8.825362177	9.12814397	9.963558759	9.741010718	9.850936872	9.6858543	10.38510952	9.988605186	10.23753185	8.509329209	9.317305513	9.646826823	9.975813702
SNRPD2	9.379220842	10.64766438	10.69021375	10.2876338	11.24707881	10.58406816	11.18126489	10.2754291	10.27186607	11.38494463	9.848751717	10.53384755	10.9412825
PLOD1	7.052023719	7.042598155	7.944480194	7.261165952	6.879740753	8.419726597	8.393039114	6.864104094	8.161758844	6.647345392	7.713301679	7.069717563	7.677070976
ZNF207	7.128742592	8.681055594	10.28972612	10.50154384	10.77356754	10.13338887	10.04376027	10.3460608	10.56967308	9.021564785	10.56054878	10.63196134	10.91871515
PSMD2	9.047121857	9.712596884	9.242090294	9.880726165	9.928431686	10.43520938	10.75643572	9.253132517	9.971505759	9.690603403	9.99062312	10.02969631	9.880726165
SCD	8.352236527	7.784974768	8.25545565	9.201196483	9.002829123	6.371297467	7.987966932	8.277169974	7.982218606	8.255701415	8.491373898	9.007497998	8.199502899
RAP1B	8.388030038	9.432486787	9.826087875	9.881070694	9.632985862	10.28886556	9.740017302	9.451863495	9.80547996	9.537172328	10.29354861	9.884431478	10.23926859
RPS21	12.45892122	12.65563418	12.38764187	12.2978323	12.7713022	12.27349816	12.30766466	11.96127518	12.30338181	13.05634835	10.82356499	12.38745967	12.59514765
MAP4	5.579511888	5.155689604	5.940874048	5.344816971	6.084819879	5.333873219	5.95196403	6.35648594	5.1329802	5.403124964	5.712224904	5.834073037	4.996232022
BCAP31	7.798421213	9.964881669	9.61014393	9.174353643	9.880495224	10.65257413	10.54010784	9.448750371	9.801519493	8.50656529	9.817249324	9.423694054	10.27206745
CTSB	8.042430464	9.520255882	9.805554228	10.07718351	10.13296771	9.997526762	10.59896358	10.46122739	10.74201898	10.41931813	11.48388277	9.288558406	10.03477307
EPRS	5.280418151	4.830800237	6.518199005	5.746716207	8.025503326	5.985732196	5.844277141	7.033911709	5.292095315	5.005790463	6.123677896	7.360997011	6.480029604
PRDX6	9.957404094	10.60778512	10.15299308	11.05701431	10.61480072	10.42478964	10.73823992	9.880942344	10.46650987	10.62849664	9.946454622	10.80960004	10.55521956
PPP1CA	8.042981	8.786029113	8.902491736	9.523165452	9.429539837	9.873941971	9.940549371	9.220111711	9.458143964	7.386428175	9.325273084	9.260946608	9.668136239
SARAF	9.959668924	10.47944265	10.08482077	9.427220921	9.953500495	9.277611788	9.445853156	8.286468696	9.620598239	10.19116301	9.824699245	9.177782161	9.511148672
AHCYL1	5.505038648	6.877709486	8.349621672	8.253658142	8.686005888	7.456001478	8.008119563	6.88015168	8.043749333	8.008119563	8.056438151	8.541951782	8.069130186
IST1	9.742487894	10.15423231	9.873146847	9.665228965	9.463954632	10.24750802	9.913339733	9.450706659	9.796637745	9.440388314	9.260620836	9.961526925	9.786571073
GNB2	6.84744606	7.594163128	8.845059084	9.271110928	8.518146114	8.196847159	8.855102196	8.645571709	8.810670576	5.544393683	9.239755249	8.611556502	8.085718224
H2AFZ	7.463399235	9.273215097	9.631942249	9.880900224	10.31708121	10.1154252	9.82658808	9.216711379	10.16416662	10.86956701	9.712145954	9.880900224	10.30506806
NCOR1	7.414303326	8.173145522	8.164164965	7.71224368	7.690460459	7.680805476	7.715925852	7.362076721	7.745532368	7.813648812	7.781677781	7.925955125	7.793835273
SNORD38B///SNORD55///RPS8	10.74275956	12.07148872	12.48520481	11.96261547	12.18205358	11.43582238	11.39371796	10.7383523	11.96899871	12.39282384	11.5047882	11.33896697	11.65017843
FLNA	7.292765417	7.936327361	10.96239142	8.323861837	8.532056967	9.336662362	9.025133952	7.130239987	10.17460019	5.869295621	9.804834771	7.875190254	8.958584968
CNOT1	8.748223332	9.562783282	9.422385428	9.698740704	9.871609177	10.09464554	9.925955479	9.837830466	9.559604656	9.692352371	8.988637261	10.05383988	9.888062866
DHCR24	8.909607382	11.44623285	8.016968536	10.79237121	10.30384655	10.31087674	10.11302239	9.141978909	9.739682475	8.92493529	10.51212927	10.45521661	9.349232542
RAB11A	10.35475081	11.33750399	10.20869907	11.94402488	11.14034259	10.88954716	11.60683249	10.4295319	11.65059367	11.24375564	11.63117238	12.24552744	11.8917881
PSAP	7.11856244	8.167149117	10.67292236	9.938421559	9.996755825	10.37111663	10.21635606	10.18034514	10.30169641	5.64155946	10.77049898	9.491936232	10.135153
RNF114	6.171054792	7.495540288	7.794391985	7.331721786	8.094011901	8.507831876	7.836330745	6.365066403	8.023758198	7.939574585	7.888868498	7.759603773	8.085718224
SNORA68///RPL18A	6.970078943	11.46930655	12.56128251	12.00373433	12.53056501	11.86558973	12.31726075	11.65612077	12.02821673	7.852786399	10.50831067	11.76613798	12.40816088
STRAP	10.10589086	10.41908091	10.37735965	10.53734752	10.70779305	10.19117127	10.51976695	10.16971505	10.56102638	10.74679495	10.56697273	10.71263477	10.53734752
S100A10	11.33577981	11.46758144	11.77418829	11.77418829	11.53705803	12.07384673	12.5235521	11.47976973	11.76964329	11.71582694	12.26552827	11.77418829	11.93994017
CCT8	9.539592493	10.14033093	10.07485207	10.13729418	10.38937202	10.03688128	10.24007488	9.681059219	10.22342074	10.42313737	10.38621783	10.34422735	10.48178444
MIR1292///SNORD110///SNORD86///SNORD57///NOP56	5.274567193	4.927454348	5.636719462	5.588457914	5.778878043	5.679629447	5.568270785	6.070352226	5.541163291	5.381682816	5.998374105	5.559845289	5.849685727
PSMB1	8.770776588	10.53356487	10.02524953	10.53216284	10.59272422	10.93544923	10.93039035	10.06320154	10.75709337	10.62166616	10.40179476	10.67907271	11.01914593
CCT4	10.04251154	10.78977823	11.1187686	10.90944592	11.36724165	10.98622514	11.22358509	10.33910481	10.96160157	11.56724107	11.43799259	11.05551882	10.95412955
EPAS1	8.868534905	9.58525603	8.04566314	10.42279854	10.12515236	10.50727846	10.8792673	10.65323981	10.73201925	10.43459344	11.0116142	10.77487605	10.62632782
DNAJA1	8.380832168	9.081892544	9.377366389	8.407153241	8.365352764	8.297809125	8.193600258	7.238525683	8.223852493	8.158660049	9.404868867	8.507020286	8.58460805
PSMD4	9.883698817	9.544948551	8.729492857	9.04861621	9.106403802	10.22715035	10.10256423	8.760658489	9.246688535	8.867761679	9.149755158	9.395046963	9.858865877
UQCRC2	6.012995548	9.002947836	8.997687221	9.194496703	9.007110971	8.785252797	9.057724496	8.308640443	9.331058166	8.928284192	9.033238725	8.852557436	9.568283568
CKB	7.862008686	7.749641805	7.104134865	6.90364396	7.16305729	8.328210231	7.864606655	7.258070061	7.215683997	6.884901188	7.071599667	6.399511956	6.785783072
RHOC	6.080336783	7.284663184	8.727440781	8.329406425	8.049876666	8.013147137	8.851633249	8.539928208	8.66550562	5.875051175	9.692686086	7.458527463	8.220343887
PGAM1	10.74473667	11.30746594	10.83794734	12.03703815	11.73575553	11.81586755	11.95779253	11.42819062	11.86725292	11.94479444	11.22648343	12.0731517	11.78966374
STAT1	9.466238695	10.13860797	9.174903001	10.31860182	10.75321507	10.62993942	10.92296047	10.34666822	10.69109944	11.03667971	11.04443242	10.54630699	10.70890977
SNORA21///RPL23	11.07866145	12.03436	12.42859138	12.1191965	12.17864786	11.51211274	11.77294575	11.33487615	11.99173247	12.30385887	11.04869883	11.376887	12.05742257
SSR1	7.191611924	7.543215782	8.749699729	9.372760748	9.800648712	9.163814571	8.555462693	10.04550711	9.109108934	9.127707794	9.328340225	9.241436674	9.369545642
TRA2B	6.899555968	8.28225046	9.320016891	9.343576457	9.537347396	9.787127607	9.244238644	8.846817074	9.145537286	9.525218755	9.048208656	9.658282586	9.331219215
FKBP4	5.405026977	5.329647032	6.45671704	6.409319265	6.787857624	6.275585045	7.900146115	6.306261924	6.409319265	5.772795217	7.911680879	6.396167553	6.65092683
HDGF	9.615561501	10.30200007	9.950871192	10.54874992	10.35547099	10.37604746	10.58608897	9.571633254	10.90409782	10.30200007	10.30200007	10.17945004	10.35392077
PALLD	9.096609087	10.12374216	11.70722356	10.54528533	10.59781828	11.24951609	9.960338792	9.359976145	10.77090075	10.99337281	10.45039671	10.59781828	10.73197345
MGEA5	7.548624699	7.908796971	8.421549176	8.48069623	9.919896899	9.058611892	8.732831751	8.114222084	8.24048358	8.297729549	7.747021664	9.139171395	9.005246603
M6PR	5.452700893	4.789872758	7.479370134	7.130943356	8.139617339	7.493497536	7.79815985	8.384403711	7.206440291	5.559302391	7.621581807	7.652088982	8.045029046
M6PR///PHC1	7.263540571	8.314801533	8.416437725	8.53109319	8.963670247	9.00882901	9.361824967	8.467097225	8.608657298	8.456311921	8.694354166	8.809138328	8.833959667
SEP15	9.20268975	9.315892494	9.899649115	9.290837942	9.479879337	9.29674039	9.098414764	8.135254278	9.495921672	10.01313536	9.37695544	9.189225525	9.561957372
AHCY	6.1865302	8.127039677	9.302009705	8.861476225	9.651689551	8.160903014	8.574827846	7.591201867	8.950997652	9.104435639	8.179888923	8.16284402	8.20208053
HLA-E	8.604403728	9.486032694	8.995908782	8.482558995	9.232569273	9.647616931	9.975916601	9.803421774	9.66553515	8.268706978	9.306994775	8.678454416	9.480913858
RPLP2	8.657863397	6.995216204	5.744551452	5.191795244	8.020169069	8.224913576	8.100149126	7.404024436	7.184264232	5.908372174	5.973470184	7.936249846	8.704408175
SNORA52///RPLP2	12.27920271	12.77097235	12.60506057	12.53005243	12.35137583	11.34747552	12.07953045	11.44406965	12.28301552	12.69640974	11.59158627	11.67512732	12.13779612
LOC101927137///CCT3	8.238946341	9.657242532	9.401722338	9.988028514	10.31640161	10.58222577	10.58346998	9.418111802	10.18004615	9.914791105	10.12608904	9.999908335	9.999908335
TACC1	9.489552139	8.995511441	9.008285064	8.513592927	8.8207084	8.514995033	8.224676258	8.20081197	8.903643539	9.007832098	8.662876904	8.932334285	9.017005713
MIR1248///SNORA81///SNORA4///SNORD2///SNORA63///EIF4A2	9.839762752	10.98561456	11.9410439	10.97164022	11.38304234	11.3658484	10.39225384	10.69154653	11.05367607	11.61288358	10.83494324	10.80812231	11.08249345
PPM1G	6.455551172	7.426834398	8.053043464	7.959336439	7.756027375	8.495360763	8.773314571	7.390737607	8.159989634	6.652684937	8.585996547	7.578531371	7.908069207
KTN1	6.209663652	7.542084415	8.02465735	9.090513789	8.827229242	8.06462872	9.108358511	5.403149687	8.781556136	8.026968347	9.159907178	8.731446517	7.836880732
TAGLN2	7.192082356	9.470650063	10.26270328	10.47746782	9.767291259	11.16903128	10.55152525	9.740199983	10.72992978	6.993621809	11.18498866	9.797808603	10.07887496
SRPRA	5.505038648	5.236332092	7.676472159	6.347292804	7.713301679	5.428552935	6.454557543	6.452279665	6.21204234	5.47372993	7.696134566	6.399652959	6.555967442
PHC2	8.405220252	7.935850472	9.105667123	8.044905105	8.360550089	9.14156456	8.501872458	8.360550089	8.41365262	8.154135792	8.128132216	8.355487885	8.164114575
BTG1	7.785583309	10.25490877	10.27754222	10.03273201	10.44560419	9.302608046	10.85787459	10.23803034	10.70145085	8.803879874	11.05491052	10.41754762	10.04732937
KDELR1	5.091789459	5.352985118	8.670370954	7.72980323	7.584248402	7.50694542	8.015868367	7.214537083	7.565401034	4.602854399	7.813693437	7.088408782	7.555601609
LGALS3BP	7.819557788	8.008058919	9.272004922	7.162857621	7.044456928	9.038420466	9.544558708	9.033567699	8.593478397	7.150191197	10.86922184	6.817925603	8.240398019
SLC3A2	6.477243692	7.599836239	9.230989854	8.470630561	7.341107507	8.195627132	9.0558688	7.919809423	8.041928254	6.062896289	9.391734018	8.31958304	7.766738002
COX6A1	10.93410894	11.86755307	11.15922012	11.79614591	11.35488848	11.4857727	11.69677461	11.35051417	11.85932807	11.70829844	11.71889066	11.75869828	12.08455803
RPS23	13.07064399	13.06526992	13.09378171	12.87392016	13.07582579	12.38656373	12.71075422	12.62104047	12.81589564	13.2115951	12.1941585	12.95317082	13.01290504
RAB14	5.744857068	7.234917565	9.029203197	8.922606633	9.083844896	8.759099656	8.48487406	8.466717584	8.798906399	8.776262387	8.951992505	9.20632848	9.276897524
TMED10	8.391464622	9.056746022	9.449109798	9.890957635	10.3385154	9.963384986	10.0212783	9.681598243	9.836543032	10.29265038	10.02385008	10.12786275	10.08251921
VCL	4.538400844	4.063369525	4.190126041	3.906029739	4.659501947	4.024945613	3.80171865	4.477442103	3.803616294	4.153229269	4.061961882	3.910304021	3.826884621
DCTN2	9.513840636	9.608877891	9.270122172	9.42363676	9.011493878	9.535207085	9.568297617	8.588581981	9.442875227	9.26118004	9.0771973	9.30238759	9.110260704
RPS4X	13.12151146	13.27742988	13.13678423	12.65614818	13.23944006	12.66676562	12.61149638	12.16788285	12.50181799	13.13267962	11.83500241	12.5777395	12.74195985
DEK	9.452383565	9.959779026	10.37595706	10.53038214	10.58121666	10.83638607	10.32126722	9.648660242	10.14914433	11.01161158	9.651613554	10.54862235	10.37985562
CALR	4.110048858	5.630396552	8.033690865	7.468523512	6.456348836	7.241278908	6.87929052	5.757522495	7.266358819	3.667559343	7.158309919	6.133009087	7.342238873
RPL8	10.55017174	12.28387462	12.46029565	12.04196786	12.91435406	11.87078525	12.26619921	11.61312383	12.10723681	11.90254119	11.52166239	11.90442071	12.09781804
RPL5///SNORD21	10.03712383	12.01779812	12.59419411	11.8186142	12.16456199	11.48484891	11.63997422	11.19107231	11.91369424	12.22061638	11.29743346	11.66134039	11.86073627
RERE	4.095446815	3.875006329	3.725068821	3.718171781	3.901402398	3.864427254	4.167151696	5.956264982	3.776612209	4.031510441	3.75716684	4.097465659	3.856584965
HSBP1	9.948063807	9.298836486	9.286422451	9.139259054	8.552722967	9.468451945	9.037712843	8.808183969	8.832528605	8.970005666	8.017688379	9.265161521	9.306765988
HMGN1	9.002822813	10.72693173	11.63937569	11.10525421	11.52337351	11.38069037	10.77833013	10.47448728	11.43653179	11.95087071	10.885935	10.94584333	11.26779054
LOC101927733///HMGN1	10.75121426	11.11749768	11.39214108	10.85238469	11.42326565	11.42690169	10.80526582	10.62381312	11.04857746	11.67975759	10.76646369	11.223293	11.07545544
SEC31A	8.816488933	9.729042801	10.55827629	10.11652377	9.889708969	10.24863333	9.945335353	9.273667345	10.0987138	9.981595614	9.790888155	9.774230627	9.841790866
GLUD1	7.552842976	6.807950961	8.742840112	8.911262106	8.574311462	8.136201131	8.167406641	7.682888491	8.695237661	8.150381194	8.005876656	8.497991724	8.677156307
MLF2	6.741480876	8.4832851	8.583623884	9.179007538	8.338873892	7.968976115	9.020656266	7.240654177	8.955905597	7.062801541	8.736626874	8.456609917	8.143174961
SNORD54///RPS20	12.24937841	12.62894345	12.56886467	12.26472051	12.75186261	12.06504931	12.27499651	11.83344387	12.28681827	12.80744081	11.3710694	12.19054611	12.50514206
ARPC1A	7.56575427	9.059853439	9.654901292	10.55020514	10.57828044	10.89499563	10.56596261	9.8599702	10.34612166	10.3703294	10.19995032	10.48103112	10.18709486
CCND2	4.362823477	4.208233156	6.036619772	5.275021887	4.046705034	4.024945613	5.833910839	6.128408737	5.457250324	4.423989483	9.226453391	5.635367426	5.760441019
ATP6V0C	8.068471597	9.263105614	8.975030119	9.637068156	8.064415293	8.337858939	8.673992235	8.617260511	9.33318518	8.101538393	9.110375355	8.585894215	8.585255062
IMMT	7.985842115	8.685792873	8.364258003	8.136201131	9.235934977	8.838712212	9.17538339	8.586376731	8.502433384	8.876802821	9.044419521	8.410498767	8.745093147
SSRP1	5.085653691	5.255046048	7.946215645	7.559445944	8.073693637	8.220038596	8.660450177	7.934224783	7.246708191	5.502703054	7.290230905	7.662528526	7.697180135
SDCBP	10.01438155	10.33447578	10.29790386	10.1161282	10.54307587	10.77473679	10.26495419	10.64792367	10.65023908	10.66909692	10.80707368	10.14064024	11.0197366
FUS	6.789678955	8.427935105	8.874749395	8.038020859	8.511606097	8.678586959	8.626111495	7.768229433	8.400519865	6.850916729	8.355150462	8.552139334	8.142042302
CLTA	10.11572529	10.1154252	9.966540988	10.2115762	10.04824397	9.478586613	10.65346508	9.45943914	10.30209136	10.38898999	10.19292723	10.1154252	10.00337885
SEPHS2	7.609129063	7.609315	7.345262964	7.385069707	7.955479414	7.678895863	7.8857869	6.70977674	7.853564018	7.961929538	7.902294543	7.818090009	7.920222685
RPL31	6.159763128	7.081006733	7.353799835	6.289259682	6.531335469	6.103645015	6.341681291	5.585745018	6.45385988	6.886444488	5.479539138	6.271830018	6.769533161
UBA1	8.249927084	9.984319457	9.938348661	10.41288258	9.49353039	10.26109339	10.16575384	9.464573049	10.29241581	8.463246849	10.39387674	9.869146275	10.05201421
ABLIM1	8.618038389	10.52921211	10.61020081	10.91840829	9.808960456	10.7536977	10.88511158	8.318365353	10.06887105	9.929560249	8.22835149	10.84491589	10.04237535
ALDOA	9.810732144	11.19935857	10.86227364	11.55324818	10.67075766	10.95595307	11.07564814	10.27337845	11.81620612	9.892149708	12.05837879	10.30156047	10.80017757
PPIB	8.32854995	8.935573918	10.37265378	10.14148106	9.569577715	9.829390794	10.56552168	9.958551845	10.46962061	7.780515341	9.812248839	9.561741133	10.0437284
SERP1	8.90420352	8.784784157	9.313923755	8.373251934	8.33899132	8.886518122	8.652548842	7.981156852	8.144541852	8.394421626	8.268371706	8.801271759	8.801434909
TSPAN3	8.59685482	9.004158812	10.46647311	9.049055425	8.426794667	8.746433812	9.523823824	8.732231593	9.103899443	8.66128474	9.907697816	8.838091061	8.975714332
ACTA2	9.222978546	9.407336901	13.10169453	8.910744429	10.22538397	10.54661469	9.561854212	8.86499172	10.09511751	10.35144498	7.640942098	8.810792658	10.10848435
PPT1	9.071746949	9.602015442	9.960864547	9.191582815	10.03929185	10.60269625	9.674098364	9.409351667	9.752507328	10.25308091	9.741432325	9.463251325	9.752507328
TAX1BP1	8.080632444	9.028017429	8.814853099	8.617260511	9.346892233	10.92339518	10.2565709	9.583474611	8.585124622	8.248948731	9.468416405	9.562416924	9.660827968
MDH1	9.198927171	10.59878089	10.20933307	10.39008116	10.97386045	10.68873644	10.52511141	10.66469486	10.58887186	10.83837919	10.85616241	10.73580124	10.99724069
PDHA1	6.678375444	7.737146425	6.678375444	5.987562098	6.793196353	7.017383925	6.678375444	5.64473384	6.66254704	6.930441717	6.554306606	6.231373836	6.683038687
ANXA6	7.695145168	7.919159214	7.484733392	6.783770827	7.174384505	7.981091729	6.958899592	7.713301679	7.372617421	6.324240412	7.229153313	6.478098729	6.647617625
CD59	8.637098746	9.718624415	10.60791293	10.37126125	10.06472889	10.36914794	10.52677812	10.34549755	10.3259264	9.192399197	9.823165158	10.26632053	10.93446938
SERPING1	8.18187697	8.911346195	8.925582648	6.955949801	7.458630661	8.368496333	8.724906751	6.567624534	8.944182923	5.979932884	8.206548736	6.999988371	8.18187697
PSME3	6.603526061	6.482783	7.873305041	8.718184789	8.835139635	7.581880318	8.697115952	8.414006483	7.965097276	7.200566808	8.443398795	8.891947953	8.702878095
HIF1A	10.10019028	10.44786048	10.76552408	11.07148073	11.65414319	12.0831316	11.39975735	11.15178397	11.20318663	11.4775179	11.71998863	10.9479528	11.52006231
TRIM28	8.18533497	9.359582438	10.12260952	8.936567831	8.863737834	8.868492916	9.088760992	7.533320268	9.567397305	7.418715077	9.191802928	8.519115143	8.655935968
SNX17	6.243129554	7.695708176	8.772822388	8.454198233	8.13515365	8.675128651	8.883258698	8.490644353	8.946659224	6.130769557	8.904338538	8.271582783	8.544055759
IPO7	7.515427884	8.19408836	10.16826341	9.375320673	10.72044604	10.26067847	9.982910974	9.517324424	9.120016519	9.668916581	9.065292967	10.34033217	9.759429709
ACTR3	6.89115534	9.158159823	10.58505129	10.88873878	10.62861493	10.38459826	10.66417009	9.663688656	10.84405563	10.74117009	11.03317941	10.63618661	10.87177511
RBM14-RBM4///RBM4	7.160983556	8.860449045	9.776273144	9.393528099	9.059452798	10.09759493	9.785034327	8.637608069	9.339385996	8.020937415	9.161556932	9.338901453	9.531670549
CKAP4	7.001659896	7.200582371	8.638494822	8.887684593	8.791740038	8.571642078	9.535730144	8.240797488	9.049203552	7.386138488	8.795902311	9.764709396	8.921899297
AARS	8.546463518	8.340933608	8.663977858	8.338653518	8.682802149	9.022535149	9.211577968	8.638676053	8.894429681	8.098078363	7.772006468	8.423018237	8.66946157
TMEM189-UBE2V1///TMEM189///UBE2V2///UBE2V1	6.766796394	5.990453078	8.403472575	8.876067148	9.650660539	9.628876799	9.759784288	8.876067148	8.650650076	8.375892646	9.000807517	9.464133993	9.572486967
SSR4	8.911312562	10.03923409	10.18521793	10.25925008	10.56903247	10.03965013	10.42462487	10.8061578	11.06617497	9.541657547	10.23764672	9.71661222	11.09478434
CD9	7.428941317	10.40288661	11.72712616	11.27225872	10.95439649	10.91043806	11.39083228	11.01658251	11.24903485	10.93185119	11.13113655	11.08887631	11.24142519
PRDX2	5.066319569	4.713934195	4.651100397	4.546163936	4.213640613	4.402011348	4.580228766	5.55250498	4.48105709	4.621890126	4.691198199	4.474586616	4.253358966
HADHB	9.546129173	10.14033685	9.775607773	9.685153595	9.951899729	9.951899729	9.966047813	9.335163331	9.993089655	10.05597306	9.654703422	10.00320479	10.17316871
TXNIP	6.187605023	5.73348086	10.2747354	8.440338247	9.933666085	10.34209121	9.386652647	10.64092495	9.516391469	4.836962515	10.6477164	9.774559836	10.88134045
RPN1	7.418891729	8.060510986	8.335626486	8.637519832	9.00439118	9.656122091	9.421572131	8.89342075	9.018344864	8.375346131	8.172688846	8.483516561	9.137135292
ANXA1	9.771345619	10.78578607	10.59444192	12.66504083	12.38959297	11.73237093	11.88137283	11.59001748	12.84079359	12.78890683	12.95950649	12.20122005	12.5027611
PAICS	7.61427532	8.78363254	9.059522265	9.2518601	9.806347831	9.064313858	9.178395222	8.93206675	9.029394642	9.94853792	9.589075518	9.40977804	8.987403422
JUP	8.657893974	10.79256937	10.68272952	12.44336816	11.24522033	11.32506574	11.39868241	11.02188647	11.69458722	6.926545203	11.86839693	11.80975774	11.05066206
EIF1AX	5.960096237	7.606551259	7.481941077	8.004257019	7.481941077	7.365347929	7.274433575	5.615615852	7.814930845	8.601578933	8.119175699	7.320353951	7.119910235
YWHAH	5.512076718	7.243221455	8.102284021	8.228004963	8.324130972	9.682870712	8.284556797	8.198572265	9.100448226	9.282829545	8.299718093	8.021610929	8.47426625
DSTN	7.812789833	9.679930092	11.93866718	11.48015426	11.36879941	10.25116929	10.42830844	9.585536534	11.59140058	11.47246366	11.1642435	11.11474246	11.15283885
TAF7	7.755287861	9.187297572	10.1142069	8.24588616	8.991280864	9.471233323	9.042879983	7.630044256	8.7774827	9.203156308	8.993448092	8.470294794	8.963531648
EIF5B	7.850353481	7.894778412	7.166599575	8.741989452	8.578354887	7.951099061	9.931595683	8.557015192	8.774669448	8.589499185	8.725049185	8.840868685	9.132585484
CD99	5.909624419	7.728714466	9.960180357	8.760003997	8.131244961	8.67593016	9.95281029	8.413966911	9.314941212	6.390839482	8.651721281	8.234165692	9.388477075
LDHB	10.07593569	9.81763869	11.14410961	10.69583365	10.87825258	9.429009826	11.17772659	10.33029034	10.71853842	11.09338724	10.6662559	10.94808656	11.12875921
HNRNPH1	10.62879695	11.33795564	10.84330076	10.87722833	9.762533756	10.30784092	8.566664915	7.597763993	10.66222713	10.74700181	10.18707755	9.881686006	9.577282385
BLCAP	10.55878907	10.14282203	9.696004896	9.965481831	10.2895079	10.13114406	10.60237547	9.232736988	9.688118769	10.30261524	10.37434441	9.98362372	9.786706079
RPLP0	12.59818904	13.23463392	13.21362841	13.11140447	13.0022569	12.93404915	12.96986771	12.66612015	12.98861379	13.15157841	12.244299	12.97389937	12.91718098
ADD3	9.030624548	9.6638926	9.274761038	8.456690835	9.154366069	8.765377392	8.245467201	8.047415278	9.011335603	9.118292814	8.208510432	8.774416034	9.323641371
HADH	8.044980235	7.476413394	9.075252381	6.745510911	7.621433807	8.158180655	7.229373415	7.3893363	7.621433807	7.621433807	7.875574682	6.032477133	7.729291563
PFKP	7.449777173	8.014298412	7.982177736	7.667530714	9.063507008	9.156837428	9.793247045	7.541518028	8.821544486	8.97867269	8.447129316	8.034177992	9.29791239
ANP32A	7.014400912	7.308366231	8.38331863	6.933516995	7.420818859	8.519843412	7.997878414	5.600245857	7.167654732	7.649709664	7.31514098	7.830647921	7.626534946
RAD23A	5.519015367	5.710319604	7.748853345	7.263563926	8.052775659	7.928578999	7.725699444	7.597816539	7.895941454	6.079145972	8.246680087	7.026559465	7.785284502
GNAI2	6.543308031	8.011886716	9.480388985	8.149707696	8.245561451	8.401332936	8.745716243	8.491382137	8.161234122	7.273324055	8.978718475	8.379688658	8.335922308
DUSP1	10.61222633	12.08525953	9.500161794	10.5054894	11.37792515	10.52323769	9.870144661	9.687881107	10.40602532	11.40558043	9.796434725	10.93767586	10.04340479
TGM2	5.966179645	5.802437442	5.582123376	6.274320932	5.511147761	6.31513102	6.266918267	6.64140885	7.243083215	6.413180458	6.802560634	5.693021576	6.517510439
WTH3DI///RAB6A	4.099328411	3.941133763	4.374754962	4.104719181	5.530196846	4.287474634	5.028605535	5.944234139	4.270971372	4.241690744	4.190333751	5.247026342	5.224346233
RPS18	13.09698441	13.60072417	13.37242277	13.42425441	13.62652275	13.18498148	13.27100191	12.95317318	13.37859337	13.81728736	11.86494236	13.45531677	13.37859337
PLD3	5.827597951	6.748365338	9.735648492	7.672229441	7.510471794	7.403040492	8.361213858	7.040877465	8.321011149	4.96946871	8.878011665	7.391626344	7.597281604
PSMF1	7.194936314	8.074878613	7.953639603	8.219307397	8.5710823	8.248094877	8.532044478	7.458717663	8.537456035	8.217821736	8.437581917	7.604776976	8.005314888
HNRNPA0	7.788123771	8.830886836	10.81419112	8.593550785	9.198411622	9.247147372	8.670405383	8.642264676	8.433262441	8.883353974	8.64548396	8.861813026	9.27716877
GOLGB1	7.326323359	7.421532536	7.166512612	6.874761255	6.971313138	7.213247298	7.362379647	6.455175988	6.805166192	6.747962763	6.013262657	6.676753548	6.778379343
MYL9	6.329930066	7.010772109	11.80601938	6.593181229	7.149247185	8.260609864	6.768847214	5.487557466	8.863737834	5.129896058	5.41498028	5.83490336	8.036885589
CTTN	9.875841599	9.689329234	8.555548395	9.323724565	8.911967921	9.878039548	9.623724966	8.726517076	9.488533361	9.334861435	9.296113777	9.231798523	9.190010823
STOM	8.067411238	8.189225743	10.10516318	8.371846853	9.624456321	9.248730266	8.18682912	9.335516775	9.545702898	9.405728741	9.423868581	8.675678567	9.437275676
RCN1	8.79477435	8.194814443	8.633249872	7.811575388	8.059016068	8.894688	8.059016068	7.252249639	8.059016068	8.719930569	8.005720692	7.413353299	8.059016068
LOC100996696///PABPC4	7.480698968	8.483337735	9.170630659	8.489455132	9.239934619	9.401240466	9.036682254	8.327080503	8.894827725	9.128870062	8.366732803	8.690799945	8.598110247
GTF2IP4///GTF2IP1///GTF2I	8.368458445	8.745129986	10.95881641	9.570983186	10.42992045	9.502182886	9.561794864	9.561794864	9.450191354	9.582358903	9.562064002	9.561794864	9.561794864
CYC1	7.609447261	9.629136875	8.660630912	9.521561655	10.3996347	10.04704405	10.16862861	9.490262361	10.39818901	9.441318864	9.345715207	9.629136875	9.934466174
PSMC2	7.257457655	8.645400685	8.650396486	7.444221121	8.309177897	8.549501054	8.66794939	7.730850628	7.894014202	8.007195532	7.931255645	7.99635499	8.297248803
MMP2	9.932207828	9.414997848	10.72373422	9.547964994	9.516397972	10.16493263	9.245850038	9.63309315	10.42783616	10.14620434	8.177795459	8.829479281	9.63309315
SF3B1	7.278412217	6.718655613	8.406771212	7.322001317	9.181712477	7.346935008	8.239358336	8.982328434	7.858129945	6.442323725	8.240141461	9.203769016	8.984880023
SMARCC1	6.273556734	6.130557294	8.065804191	6.60769085	7.650313176	6.17603833	6.523820139	6.732081345	6.06154135	6.42703005	6.43365385	6.8045973	6.237420145
SNU13	8.937013076	9.227107469	9.008400869	8.835900114	8.636167319	9.312169206	9.21192596	8.783623358	8.700673231	8.623302843	8.291296636	8.868265208	9.036319182
SNU13///ANXA2	8.710913549	9.878039797	9.750079963	9.863073557	9.869004606	9.67188667	10.17607844	9.50343549	10.25505049	10.24006113	9.638324184	9.930488553	10.37827228
TM9SF2	8.062336277	8.933360396	10.42383001	10.32700247	10.46482615	10.31465378	9.953577749	10.18679474	10.43155845	10.54813912	10.94075004	10.28371256	10.40438252
SYNGR2	7.254924154	9.502437014	9.556262926	9.424925242	9.405755527	9.492784118	9.674302713	9.811539273	9.982692865	6.396350007	10.09080769	8.974364174	9.169055572
PIP4K2B	7.648520908	7.579711883	7.805599991	7.036260076	6.217190209	7.213247298	7.036260076	7.255734388	6.89454417	6.904983767	6.574809049	6.894343222	6.315007063
SLC4A5///DCTN1	3.929731218	6.116741865	7.829274322	8.006559238	7.39075724	8.166323196	8.916926446	6.940264219	7.664781496	3.612156517	8.292233918	7.616185432	7.511334805
BCLAF1	5.080264464	4.970317828	6.654358677	5.685895065	6.825328875	5.906206167	5.673975819	5.204025452	5.215335308	5.673963472	6.161488578	5.998818617	5.573930377
SON	5.204106999	5.147500164	7.878340778	7.111220074	8.125531859	6.777802246	6.84991236	6.824899237	6.948074333	5.998153063	6.994323351	7.737614636	6.994323351
PXN	7.300218883	7.485368349	8.143992237	8.195402428	5.836705595	7.935493104	8.931656735	8.016231766	8.127727728	6.445758297	8.456663982	7.831315824	7.850915148
KPNA2	9.825499291	9.770452924	9.123809148	10.485371	9.770452924	9.747474978	9.506804166	6.511113854	10.11175124	10.72048162	10.55691553	9.770452924	9.383235307
ATP6V1B2	7.785000577	9.520575028	8.986102545	10.29248414	10.11904102	9.847075954	10.04917877	8.98859693	9.751111317	9.739266749	10.19645128	10.59009845	10.1339613
TUBA1B	11.39552454	12.20106275	12.41419183	12.36605977	12.38493074	12.80667767	12.30450724	12.14073261	12.41346089	12.71888763	12.77514349	12.18348861	12.20389032
RBBP7	8.848109018	9.6038288	9.643438041	9.264024005	9.781669979	9.934406079	9.579620319	8.740883369	9.593838207	9.814174508	9.546177846	9.593838207	9.666417643
SDHA	8.240422012	8.487899873	8.217329383	7.830410518	7.960456496	9.236269646	9.027406009	8.520569626	8.532551164	7.934843572	8.661278767	8.126999491	8.652936715
RPS29	13.0598395	12.91194977	12.66498558	12.58221635	12.8298879	12.59946256	12.44149708	12.35016937	12.59963822	13.19995097	11.30548214	12.6601609	12.79870695
DAP	7.753341151	7.777731913	8.475323971	8.045552207	7.671155455	10.16497694	8.124383574	7.789986262	8.87991598	7.018784531	8.005578101	7.984694135	8.358560747
ARF4	6.552393855	7.218404787	9.574073626	9.41390861	9.696284175	8.88088432	8.626364869	8.569272665	9.503411196	9.41390861	9.342204842	9.248905451	9.212564509
COPB2	7.22958674	8.429726955	8.463418085	9.006489493	9.631824059	9.628291681	9.876450291	9.34357204	9.414033979	9.368014848	9.011825742	9.8940373	9.728318924
USP9X	7.664730971	7.875418716	8.342564022	7.875418716	8.173450909	8.23510345	7.830709438	6.574350457	7.465015273	8.116141407	7.074941323	8.031230516	7.752238073
PFKL	6.387935713	6.928685468	6.913361691	6.656459994	6.14183412	6.93971815	7.155277506	7.653450904	6.989973919	6.132461539	7.29904929	6.50873928	6.586939299
NBPF20///NBPF10///NBPF8///NBPF9///NBPF15///NBPF11///NBPF12///NBPF14	10.20284598	10.93991296	10.784635	10.91289393	11.03528706	11.07366403	10.09283125	10.08477645	10.62542437	11.40017247	10.20987896	10.784635	10.56761423
NBPF25P///NBPF26///NBPF19///NBPF20///NBPF10///NBPF8///NBPF9///NBPF15///NBPF11///NBPF14	8.088246003	7.743925769	10.57931047	10.2723304	10.84689039	10.55430945	9.472778057	10.09188274	9.492755878	6.91893912	9.586135455	10.36361591	10.21275139
LGALS1	9.0552732	10.46111178	11.15908888	10.18463459	10.64543182	11.82228325	10.47189375	10.47189375	11.29446075	9.646973869	9.047744857	9.417500936	11.6596491
GPX4	7.262833688	9.43210457	9.343828054	9.392173911	9.844969639	9.013825035	9.547255256	8.633053269	9.980579421	6.672786771	9.460917415	9.100812219	9.386340119
THBS1	5.043531826	4.291561381	5.972921853	4.542016847	4.529325361	3.900040763	4.365880022	6.483781103	4.154324673	4.447021081	4.626787985	4.205929528	4.112216602
CSE1L	7.515946431	8.176101488	8.23512938	8.276196822	8.922580737	9.192260745	9.21748349	6.772633498	7.940026559	8.842128312	7.834167861	8.266360342	8.266360342
TUFM	7.801244949	9.645216712	9.38366188	9.692171315	9.476377393	9.662698335	10.01496006	9.389580987	10.32173418	9.547032751	9.240443158	9.364197023	9.576605885
PSMA7	8.850004576	10.13933883	9.6304591	10.16533248	10.72587863	11.25490169	11.38882674	10.50433994	10.67482224	10.35111624	10.1953115	10.76125963	11.11097812
POLD2	6.704612116	7.470612912	7.381283161	7.545377965	7.92046742	8.467658085	8.063550066	6.8996618	7.545377965	6.719626245	7.304817608	7.518355259	7.545377965
CPE	5.797488905	6.093669002	8.883497812	8.278983746	8.469283709	7.384930635	7.059612702	6.197279473	7.770458445	7.947318105	8.84228079	8.716568408	7.976099427
PGD	5.361853384	7.616443929	8.666666286	8.45807654	8.885270294	8.690004951	8.540401041	7.973597227	8.400519865	6.853599915	8.987554062	8.204094759	8.432549589
COX8A	10.0617856	11.1628043	9.960827594	10.78230954	10.57037413	10.36444036	10.60277198	10.20938676	10.93555777	10.43640597	10.5480366	10.38966241	10.84343586
PGRMC1	6.18496689	7.419664792	9.741461677	8.579676378	10.52789625	8.89924727	8.148655931	8.747251089	9.197472542	9.47944081	8.890236647	9.158396517	9.692538551
EIF5A	6.932203599	7.444593783	7.888479181	8.698859403	7.305593695	8.728398422	8.942459358	7.520889557	7.123244106	6.003795873	7.993441178	8.373242971	7.803535771
ITGB5	7.663400322	6.93434474	6.550537993	6.116649246	5.913350908	7.845041682	6.42893476	5.412326534	5.926522043	6.428811678	5.495291969	6.42710311	6.42710311
MGAT1	8.487165912	8.481556517	8.268458797	8.065406688	7.281940935	8.230771523	8.216985082	8.175605191	8.625092099	7.628099514	8.422999495	7.444761435	8.115672321
ACLY	5.586394663	5.662010744	7.332733114	6.972193317	7.45385038	6.937862621	7.550105596	6.778329068	6.932468191	6.641224946	6.824909117	7.370294325	7.293143342
SRSF7	6.049288551	7.825272885	8.972846553	6.875255079	7.786227958	8.658116451	7.153131598	5.855673438	7.305410148	7.476337537	6.139653389	7.476337537	7.830133836
CDH1	4.33632787	3.906523027	8.681962304	7.311335282	7.983486869	6.859366117	5.72400707	6.285877831	6.075883837	4.331335278	7.094655046	8.327531247	6.970281383
RPL36A-HNRNPH2///HNRNPH2	6.84744606	8.700587787	8.876131586	9.263422135	8.793397824	8.623265559	8.420534634	5.487189046	8.507320711	9.796471172	8.232443745	8.563319129	8.254787434
PJA2	5.581535735	6.159452165	9.069683499	8.211253761	8.865651942	8.661558871	8.586688812	7.534749654	7.890283168	8.135561813	8.471031029	8.480739612	8.416031337
COX7C	11.04935192	11.37202057	10.71619883	10.89297859	11.1022545	10.70115508	10.84907366	10.53506832	10.95539398	11.15997579	10.71633993	11.01895323	11.65875146
ECHS1	8.595265087	9.847591649	9.100352081	9.375935326	9.604761058	9.529092864	10.03875265	9.240084578	9.903225081	9.373097243	8.859699666	9.551226956	9.678816905
PLP2	8.668158992	10.35324678	10.72855163	10.75799064	10.74424322	10.76549197	11.28618051	10.66005472	10.97413159	9.411606439	11.25103393	10.54202576	10.95706693
HLA-DPB1	11.07296062	11.61475754	10.21395396	8.778805436	10.34111076	10.78888425	11.07243801	10.56786315	11.39984778	9.659177539	11.26209109	9.157303707	11.41037451
SSB	5.384418326	5.063482779	7.551101521	7.654664416	8.245333381	7.423253019	8.392432547	5.962495348	8.100984532	7.818604625	7.747521945	7.993379002	8.168193434
RAB5C	6.942342558	7.819198873	6.798602801	7.074918937	6.769259916	6.900933785	6.780746602	6.653195321	6.592417253	5.669350998	7.574857296	6.602675835	6.043426499
GPNMB	10.06545923	11.39709614	9.841192012	11.09596107	10.53936233	12.336948	12.30292536	11.0457645	10.36060864	10.81883526	13.2261359	10.92289988	10.34551757
EIF2S1	7.759467642	8.087814003	8.253632876	8.824783907	9.775790063	9.569629759	9.00215025	8.585655058	8.241841035	9.431941188	9.182942298	9.405808174	9.123903574
HAX1	8.220587569	9.013363402	8.369716931	8.899059032	9.115977948	9.336898943	9.561643727	8.665452537	9.321978536	9.00706083	8.639481948	9.060025965	9.569157465
NFE2L2	7.787277693	9.870750427	9.598197876	10.65489272	9.287628869	9.218762461	9.333984323	8.753044212	10.10180579	9.87678248	10.4739447	10.04707486	9.200565354
TIMP3	6.0332206	5.627275685	9.150087526	5.918574161	5.60076191	9.146212504	7.286636269	4.763732385	6.711038914	5.231232563	5.619527235	6.221240375	6.494689224
MBNL1	4.52833956	4.291743198	9.238205243	7.775645349	8.800364015	7.196916455	6.797174873	7.092994384	7.42120511	8.068760011	8.183850952	7.999176255	7.653257112
MFN2	8.022881239	8.930684291	8.220158337	8.973697767	8.725748799	9.85783873	9.236291639	9.127747257	9.313707165	8.042035868	9.261904053	8.860066898	8.930684291
NMT1	6.956863174	7.900080011	7.259273866	8.278448537	8.372930947	8.757973438	9.227177021	7.78189806	8.905722171	8.507029697	8.57018293	8.873257754	8.833758001
YBX3	10.57068214	11.1579202	11.07371719	11.18701292	10.46014737	10.12959188	10.84747354	10.09810939	10.96887328	10.70437164	11.15086314	10.83519614	10.57127282
IGFBP7	9.189199932	9.910871934	12.07983677	9.981491368	10.39567659	10.51785783	10.16046078	10.07569376	11.28053981	10.95053252	10.63526818	10.33585521	10.70683318
PUM1	7.083789183	8.753578366	9.78929024	8.929450545	9.906389387	10.23270405	9.314992081	9.289391312	9.234367387	9.455511028	8.671890024	9.710648898	9.350152643
ARHGDIA	4.622912093	4.785564506	7.452289893	6.582458596	6.449115361	5.643959109	7.801823098	7.697827013	5.237579658	4.597202421	8.037518876	6.490451759	5.753799485
BHLHE40	5.007964166	4.622667916	6.269538662	6.001542178	7.228809874	6.375391414	5.840872466	5.300848993	6.133009087	4.791911176	8.337697697	6.133009087	6.743625423
NUDC	8.707144901	8.319262216	8.550367478	8.340303571	8.4132296	9.11099506	9.368342225	7.907995545	8.507225923	7.834693849	8.668428577	8.551993229	8.522631539
TERF2IP	8.7124663	8.905755742	8.703040608	7.954467542	8.135401857	9.020623207	8.662805866	7.433447172	8.358820078	8.481508136	7.900036387	8.214629119	8.606817453
TMX2	8.800417974	9.505360809	9.219098895	9.581698937	9.678216562	9.982910974	9.995046259	9.425502326	9.779333995	9.891465138	10.10435661	9.214140271	9.51247272
ARCN1	8.403106283	9.085831261	9.417266938	9.275575614	9.202102072	9.021127558	9.38670243	8.379385812	9.553731086	9.40518387	9.389074504	9.283103472	9.307126912
UBA2	9.109156542	9.27518162	9.592435845	9.585877074	9.660122287	9.08912472	9.121013849	8.404257921	9.27518162	10.14569206	9.588397542	9.185982455	9.0049175
FBXO7	8.58981494	8.939484388	9.363846415	9.091496103	8.958559023	9.73339193	9.568092864	8.583988435	9.450438225	9.014780741	9.34386041	9.210496793	9.112704299
GNAI3	5.536235335	6.584591893	7.457150989	8.642610834	9.017895361	7.131214121	7.91325429	7.318195877	7.848269714	8.721085671	7.886919047	8.656074805	8.456599638
CHD4	5.680332759	4.819566259	6.400030615	5.318281157	5.953703628	5.122214479	4.800630332	5.938994757	5.318281157	4.862786788	5.334008393	5.194112792	4.941454684
HTRA1	9.359067377	9.685773527	11.34609008	9.764260562	8.771030095	10.48038415	10.26106717	8.713114724	9.679562104	9.55432595	7.84083679	9.467191135	9.267676362
LRPAP1	8.182334307	8.030210158	7.035050789	6.963784345	7.201756359	7.843737042	8.151916636	7.511837157	7.32214689	7.011080663	7.506671515	7.61612975	7.774110161
ITPR3	4.376980651	4.157754068	5.024603612	3.99555599	4.090605332	4.032453847	4.098042634	5.524952683	3.924584221	3.987231019	4.244868976	4.068571268	4.084703606
PITPNA	8.540922446	8.958018894	8.046517805	8.827345996	8.576923471	8.909607382	8.865771584	8.899583356	8.531816929	8.387307646	9.221135837	9.319040615	8.827225787
IDH1	8.653890462	10.85197664	9.292007866	9.646714032	9.68971136	9.715060851	9.663692751	9.022247688	9.417104617	9.658784343	10.22034037	9.970301197	9.658784343
SEPW1	6.912927378	8.81187519	9.906422752	9.054426678	9.968651715	10.24863333	10.24497301	8.2204039	9.655707759	6.639720894	9.77637481	9.119315319	9.830470563
SLC7A5	6.954149868	7.869937585	10.05446912	10.18414081	8.277377393	7.745152459	10.31649088	8.900588906	9.15553451	7.019235162	9.882303463	10.09742041	8.535624064
AMD1	6.641122851	7.242049708	7.676472159	9.105677086	9.598379249	8.444536596	8.662561948	8.35011937	8.591299898	8.600799215	9.461947161	9.463593316	9.221180992
PSMD1	6.390252137	6.881998242	8.146932524	9.324250776	9.476377393	9.448354444	9.727482679	9.148918741	8.931006082	8.502494197	9.565363763	9.954054022	9.398822382
CREG1	9.595485858	11.37445762	9.616595345	10.8706079	10.158393	9.832325486	10.12214088	8.89150293	10.6254176	10.4830057	9.892540734	10.69765121	10.24229923
CSTB	9.708435283	11.86541895	10.50226702	13.06012079	12.71449673	11.76484443	12.14233205	11.5797142	12.79619446	12.85541887	13.15503498	12.97785006	12.75122737
PCNA	7.743655099	9.163847599	9.429417047	9.885643576	10.8422552	9.924664473	9.54492696	8.512824688	9.7597074	11.34799304	9.864883418	9.557530591	9.880633025
RRBP1	4.849233009	4.763405596	5.272059934	5.04652671	5.410612133	5.318171176	5.900501341	6.451407117	5.434185652	4.773202677	5.586173886	5.26273496	5.109398151
TNFAIP1	7.952570679	8.860718177	9.138610893	9.138525117	8.788038315	9.578384027	9.848161733	7.994562548	9.414160536	8.885806005	9.930962969	8.994521444	9.138525117
HDAC1	7.533789545	8.822975167	8.873978062	9.49809677	10.16010195	11.81782183	10.39104102	9.921019575	9.647087511	10.27164561	9.875941528	9.899601284	9.912726624
DDX3X	10.44492847	11.07955538	10.80848338	11.20066686	11.31683668	11.39124905	10.37091873	10.49237169	10.77892251	11.35537103	11.0303547	11.15658247	10.80487662
LGMN	7.545166027	7.826136423	7.700604076	8.19874447	8.291878196	7.585515066	8.361074589	7.683346803	8.365210628	7.849607221	8.876247881	8.17242432	8.071383484
PPP1R7	6.387646479	6.178684407	5.873824476	5.835912392	5.778878043	5.018061632	4.980854409	5.928206581	5.835912392	5.691361704	5.997499205	5.720397225	5.517236455
PLS3	9.54467559	11.04703804	11.5892743	11.65273217	11.62295178	11.74804882	11.1608383	10.13703535	11.51449733	11.80375016	11.47983948	11.67192437	11.50764836
ERP29	8.091302231	8.967616426	9.216468001	8.893869925	8.85292845	8.837432005	9.136593145	8.728052544	8.910299515	8.236389818	8.983127792	8.872439526	8.708105343
SNORD83B///SNORD139///RPL3	12.55646834	13.12080541	13.07207061	12.62312107	12.83960317	12.48172627	12.70970384	12.20967457	12.74508507	12.91763206	11.5278904	12.71576893	12.7489791
CTBP2	7.716820585	7.896233824	8.790511086	8.454924359	8.356790227	9.147659366	8.463314051	6.108180641	9.137179536	8.703319131	8.674330146	8.035438	8.753262989
SNRNP70	9.446007214	9.492231328	8.448033849	8.328364016	8.581731432	8.77472191	8.596612425	8.301237331	8.677933007	8.43413381	8.598460204	8.540838829	8.410498767
RAD23B	6.524924202	8.261346396	10.00552113	10.74366233	10.79756933	10.49052569	10.45107072	9.890084417	10.16129589	9.730489924	10.50840529	10.79722559	9.702965739
SRRM1	7.007020982	6.686790895	7.276509436	6.970899887	7.866815756	7.22884867	7.68982872	7.998783163	6.822940233	5.85076631	7.48883905	7.629834737	6.997971587
NDUFB8	7.945691788	9.176351281	8.508263206	9.107528333	9.296738571	8.834072608	9.357916243	8.99745188	9.308596779	9.089050679	8.166570568	8.8858137	9.374379072
ARIH2	5.080624514	5.013785993	5.557674623	5.307668445	6.059313391	5.584667198	5.341488401	4.9460134	5.133263142	5.201515625	5.51228211	5.244399709	5.58702834
ENO1	7.788380456	10.69222012	11.2214819	11.81055901	11.97802466	12.82240844	12.19184371	11.50396823	12.04338034	9.773506308	12.21542066	11.43763067	11.84676702
PSMD13	5.864223676	7.740946071	6.912226787	7.332781524	7.314450089	7.349529705	8.336755582	6.264951692	7.559906825	6.582217349	6.908402836	6.893448572	7.609281087
ILK	8.391945449	8.791968612	9.561643727	8.870352029	8.45884937	9.125071273	9.156083689	8.516660586	9.344471483	7.55758052	9.234078176	8.240577273	8.856717018
BTG2	6.228226606	5.964831435	7.386669028	6.35037492	6.034288501	5.667320659	5.742193456	7.026578641	6.887668471	5.729941133	6.607913118	6.556031531	6.771435879
CAPZA2	6.203377965	6.976893758	7.978339591	8.066151726	7.91069723	8.231402468	7.7343392	6.1932432	7.674999825	8.164560067	6.624285813	7.63627494	7.829630495
SPCS2	8.048784172	8.74067054	10.11166253	9.108384946	10.05520519	9.737513799	9.465373118	10.30862681	10.02262465	9.578151536	9.984029191	9.367603961	10.58786613
DDX1	8.310976353	9.688862207	9.767267522	9.823822334	10.09456934	10.15343764	10.45538804	9.669133417	9.975896919	10.13906996	10.1676579	10.20263995	10.34672133
ATP1B1	7.132620801	6.638324202	7.336717123	8.837775394	9.992523704	8.691585689	10.67187781	8.803907228	10.11524071	8.609367524	9.27139838	10.26449487	9.083339983
RAF1	6.789871599	8.663569379	8.642893584	9.110669152	9.307527574	8.392455326	9.008942845	7.611082494	8.722696714	9.481613003	8.67098767	9.302271304	8.631518711
LOC101927673///OTUB1	5.62121784	6.798329592	7.876896655	8.725541865	7.852915504	8.008105289	8.672877233	7.561626695	7.941447826	5.38062091	8.059247467	7.951762476	7.899309832
SREBF2	6.822291355	7.494073498	7.675035091	8.050145717	7.043006191	7.259057811	7.315339439	7.41351539	7.756153628	6.938145934	8.191458425	7.348394959	7.114315164
SLC2A1	5.064236482	5.078399582	4.736229765	6.070882614	5.362020018	7.031247	7.596455555	5.366531258	6.249090517	6.070882614	8.046672953	6.589318241	5.94412014
PKM	9.099040988	10.78304412	10.71578084	11.79024401	10.17634188	12.00805306	12.12591685	11.24696321	12.0133937	8.522157688	12.12456411	11.12637425	11.66709844
PSMC4	7.177218093	8.380476631	7.954219353	8.358223324	8.344544922	8.697289748	9.306128199	8.396822557	8.540781243	8.146166353	8.545106767	8.190711415	8.584664356
CDIPT	10.65019492	10.40031776	10.14782901	9.926181403	10.13645785	10.27574721	10.24891189	9.650590386	10.28740151	10.2022203	10.00033337	10.13225514	10.43069166
BAG6	8.440281811	9.267826755	9.489086693	9.353958763	8.590519321	9.030875634	9.467466683	8.983019416	9.483305939	8.319227146	8.477595916	8.926834175	8.825273306
COX7A2L	9.000324665	9.282686153	9.063756457	9.149026113	9.531869798	9.348301623	9.190253624	8.680957168	9.116393018	9.428799339	8.99800123	9.127003455	9.585915713
RPS16	10.53809764	12.05763183	12.17877057	11.95147437	12.16021292	11.08113664	11.7746196	11.13636163	11.82521486	12.15854216	11.16990359	11.24274845	11.99273273
SYPL1	7.519685144	8.175217693	10.39295549	10.59176402	10.90440627	9.14521056	9.349185119	9.642843785	10.23515126	10.10212127	10.51531652	10.42070045	10.56976077
BGN	8.182014011	7.713524483	9.129051335	6.771539232	6.96926556	8.660455383	6.891531856	7.232132137	7.629263234	7.088368655	6.680009576	6.908929004	7.10146197
TARS	7.099985155	8.295088425	8.672564093	9.34309114	8.641804157	10.48280512	9.699275449	7.990342468	9.013209589	8.596624516	8.946641724	9.368991235	9.214419897
COPE	6.466740628	8.114939673	8.850254772	9.184335837	8.678425652	8.77699029	9.364163183	8.484307658	9.605832062	6.44649168	9.261392778	8.450393505	8.781957445
	4.682224966	4.438863325	4.273759123	4.464930112	3.662084428	3.887940903	3.891089931	4.291996121	4.271141256	4.071738831	4.481395928	3.882084118	3.74446506
TXNRD1	6.691415442	7.558857508	8.458234002	8.200701427	8.349243658	8.534187591	8.010999524	7.309889149	8.211162495	8.173640266	7.462560685	8.422999495	8.287805274
PSMC3	5.750577619	7.460857742	9.012002217	8.829659056	8.895910274	9.465370115	9.689309107	8.70575281	8.895910274	5.814816036	9.52528422	8.781816336	9.420992847
NME1-NME2///NME2	10.78809667	11.08901639	10.82177746	10.96319188	10.69587034	10.23742363	10.7167889	10.17394892	10.9585376	10.85186092	10.5935656	10.29089237	10.49001445
NUDCD3	5.137595938	4.803802333	4.573325281	4.531355625	4.490074776	4.289119914	4.546163936	5.159805228	4.644744379	4.546163936	4.545241453	4.362000432	4.194143975
RALY	5.990323789	7.383360214	7.980204893	7.406524294	7.866795307	8.197232822	8.201959952	8.359575433	7.928344821	6.474813651	7.909590417	7.3063352	7.775564204
AKR1B1	8.338478716	8.272311482	8.871405202	8.521367822	8.955234961	8.958302691	9.785695934	8.96451826	8.799520661	8.989268303	7.6002517	8.766689384	8.745649816
SRP9	10.19899926	11.07511227	11.36781597	11.34430568	11.30657053	11.07511227	10.280322	9.891331988	11.08267872	11.6131956	11.0997387	10.93520013	10.85810912
PSMA5	7.652705728	8.832528605	8.643999344	9.550340512	9.473828924	8.962488704	9.713548346	8.913087492	9.169708072	9.571924908	9.730369968	9.787336677	9.799840611
FDPS	9.301758633	10.60401307	7.833239183	9.892507222	9.452625525	8.719137785	9.568660238	8.51045894	9.503127451	9.560666222	8.445873907	9.480736324	9.62269502
RAB5B	5.715173369	7.554157922	8.438373251	8.459723284	8.161928321	8.263207679	8.502307769	7.436235842	8.137383992	5.585122172	7.756287557	8.256724207	8.342509931
HNRNPAB	8.763908366	10.22402282	10.83208975	10.68265509	10.57359825	11.09872283	10.7367111	10.48576068	10.5514664	10.41371903	10.96234536	10.7718613	10.57741448
LOC101926921///DAB2	8.428492538	8.399961063	6.901461318	7.16419036	7.425866833	8.436296429	7.383943292	7.0413386	7.661728746	7.692365159	7.307403496	7.500002369	7.951119133
ADRM1	8.287980638	8.873315121	8.572912823	8.46869923	8.446193699	9.024239859	9.292105011	8.615563894	8.942033802	7.480888969	9.065027886	8.349090678	8.615563894
OGDH	5.864789961	7.015575236	7.523079951	8.017238232	7.727765208	8.872077796	8.394867684	8.202259427	8.118609412	4.884629372	7.997116162	7.855104812	7.553519233
TRAK1	4.246237322	3.940550806	4.606336751	4.384131757	5.130624123	4.419155346	5.27426365	6.020334435	4.146906216	4.189007011	5.592741143	4.862334504	4.286110451
APEH	6.111126128	7.426925959	7.422451872	7.777131678	7.496233975	6.823832581	8.004478651	6.960346481	8.033008263	6.577210498	7.845965502	7.542889966	7.17943734
MKRN1	9.071746949	9.434876222	9.697999492	9.513621575	9.600322107	9.039481532	9.324483372	8.572715059	9.263238692	9.970642005	9.251678655	9.572968843	9.125834448
SDC1	10.9192036	11.35164787	10.49273784	10.70582887	9.892507222	11.32009447	11.47110631	10.5077691	10.83631322	9.444808091	11.36277456	10.77648136	10.64499269
ARHGDIB	9.735320317	9.934983559	9.141376508	9.663205325	9.735320317	9.643181375	9.844847764	9.735320317	10.38940547	9.687405421	10.01446429	9.297002349	10.41504992
CYR61	9.162947272	10.44830759	9.560631181	8.052686669	9.138110833	9.161142855	7.131734917	6.272168409	7.820173259	10.06361228	6.503851296	7.92001791	7.415594293
SEC11A	11.12170185	10.4709252	10.15958507	10.24316148	9.974804094	10.32845192	10.61136031	9.484044228	10.47849698	10.08774347	10.18458651	10.33523158	10.76929162
TOP2A	4.081627993	3.930532487	6.260751478	7.899025058	8.201107441	8.731549113	7.841672683	6.494992977	7.339112236	6.916716817	7.481941077	8.656929475	7.547207422
LOC101060363///PPIA	11.61201287	12.85856296	12.55644046	13.06508199	13.19293506	13.35570961	13.04359127	12.71954927	13.00266743	13.21619471	13.20675673	13.06791308	13.02106055
WSB1	5.108930992	4.85126608	6.10522503	7.289001878	8.335674047	6.934776372	6.780176978	6.544357746	6.825858791	4.911138571	5.401285371	8.489909116	7.369958859
MOB1A	5.338778991	4.647274267	6.936620656	6.0337928	6.877322631	5.445789291	5.617819426	5.480510497	5.732722562	5.650548056	6.711940503	6.658178088	6.150397443
PRNP	10.10391029	10.4251347	8.75846793	10.82445265	10.07487044	10.16901363	9.81102712	8.820619983	10.21072822	10.68997668	10.7611926	10.68788577	10.02864507
ANXA4	6.903461844	8.415432553	9.825104294	9.004158812	9.113341513	9.8206441	9.35790117	8.620090177	9.525170472	9.397424868	9.858601329	9.034464524	9.461075383
EIF4A3	9.139400064	10.06610211	9.472351291	10.24542629	10.13481586	10.3532609	10.35401884	10.24369916	10.2041201	10.40381599	10.52765648	10.27375151	10.27117205
NDUFA5	7.486372826	9.244999882	9.108010444	8.439686823	8.417087201	7.841108348	7.614929651	5.012741578	8.167555203	9.271576973	8.65699187	7.50489856	8.275964915
ANP32B	9.891413163	10.36858114	10.26693283	10.17478472	10.34433809	10.05734822	10.45004772	9.573533339	10.17478472	10.13575902	10.29589019	10.00822492	10.17478472
SEPT11	8.675192491	8.823337718	9.401938424	8.318336689	8.401692852	9.405565302	7.911082515	6.110935368	7.952788054	9.002117325	7.294791509	8.318336689	7.588982944
NREP	5.302873369	4.491317337	8.591688829	6.04512125	5.997027961	6.374402036	5.069515662	6.101858118	5.991075988	4.952726518	7.148610907	6.213762688	6.346117113
SH3BGRL	6.906219354	6.575638566	9.606953233	7.969751527	9.170241551	7.489515944	7.032355311	8.441123098	8.202083989	8.66984301	8.53710516	8.124293201	9.002655002
ENO2	5.440510792	6.038690335	5.839933246	4.271958914	7.21780384	7.61729999	6.182259769	5.764404296	5.800737997	7.525298647	6.175875706	4.224454674	5.691861828
STK25	6.281407093	7.288048874	7.522976812	7.543898756	7.523603956	7.691749982	7.53356795	5.994301837	7.419895617	6.4530842	7.319848373	7.013553729	6.967240045
IFITM2	9.122917083	9.979401166	9.930506619	9.497092604	9.553656436	9.733514312	10.61461197	10.78727092	10.62256864	9.615672121	10.58200263	8.732697931	10.55770891
PSMA2	7.640551654	7.694033312	7.859143762	7.305350262	7.532455382	8.456529878	7.485819924	7.327567135	7.166339505	7.640551654	7.548558784	7.817876172	7.840289324
MYL12B///MYL12A	9.204623204	10.7857764	10.99414828	10.91615099	10.91654224	10.91615099	10.90339538	9.934736648	11.14216781	11.19230093	11.01622983	10.94970676	11.06755538
MYL12A	9.445084964	9.740151315	10.10321647	9.697813253	9.405170722	8.93393311	9.263422135	8.553723408	9.674005492	10.05714007	10.08131627	9.069395537	9.439884184
SMARCC2	7.439635899	7.904840314	7.892182536	7.406584188	6.76651898	7.60686821	7.75454023	7.543798217	7.120518213	7.112425574	7.374488905	7.179362376	7.030813614
ATP5B	9.981105149	11.6380936	11.11352901	11.15692686	11.02472591	11.24473576	11.1227351	11.24154116	11.49500388	11.13668367	11.70304601	10.81964049	11.0995366
MIR6733///EBNA1BP2	7.858350929	7.368980979	6.990457869	7.530741803	8.410505273	7.906268906	8.858158276	7.221694432	7.40487287	8.352739817	7.564712604	8.083454845	8.006145312
EMP1	9.016737378	9.58543617	9.220706788	9.062559734	9.55377181	9.025165005	8.415462962	8.035754302	9.331635879	9.509295623	9.507794465	9.091199683	9.220706788
CCT6A	7.983301777	8.319489577	8.430765368	8.226466859	8.92168864	9.528560997	8.79773142	7.585792458	7.923756379	8.888178486	8.095242877	8.5097271	8.402272694
ETS2	8.273413682	9.492208968	7.586338023	8.711436541	9.290734691	10.03760916	9.563377365	9.586115627	9.231344547	8.741664312	10.2360603	9.447568829	9.678898909
RARS	8.244807003	8.784753654	8.488760251	9.189873631	9.182438603	9.282884887	9.492741018	8.971262693	9.18216592	9.031060308	9.182438603	9.507570787	9.44836686
STAT6	9.721320303	9.967032734	9.371923518	9.467372512	8.516903816	9.472087048	9.815805767	9.030276343	9.917985112	8.386437811	10.05365084	9.264675509	9.231713414
ARHGEF12	6.259149485	5.897270264	5.451027054	6.710635783	6.45576609	5.54009993	7.309801815	5.338093681	5.958217919	6.50699593	6.259149485	7.049955755	5.568117415
VAMP3	9.982528331	10.65830681	9.395092213	10.58734932	10.75615399	11.13497406	11.07431835	10.16876586	10.75615399	10.91326168	10.34709954	10.92029907	10.75845201
GTF3A	10.73969468	10.54070397	9.318263831	9.865068964	10.58792566	10.29093721	10.16767415	10.07388453	10.0212762	10.76033542	9.495971699	10.26342449	10.15847644
SCP2	5.536999146	8.089443524	9.117762188	9.215316843	9.243082512	9.287917558	8.711152425	8.442271039	8.975198585	9.377164612	9.063998613	9.346455793	9.141537528
ENC1	4.191962393	4.110438366	4.118672799	4.304679432	4.445353377	4.779241695	4.81618798	4.575399308	4.545703951	4.198035215	4.342379237	4.445353377	4.445353377
SNRPC	7.615822454	7.824642159	7.900790797	8.121294139	8.139458941	8.122853525	8.308755598	8.182863166	8.1439358	8.173895704	7.648399604	8.028379623	8.447309596
UBE2D2	7.88190293	8.74181932	9.201368716	9.203390031	9.104043982	9.104043982	9.01477469	8.064947985	9.204442728	9.730324242	9.242657927	8.881985818	8.930991744
ADIPOR2	8.248936223	8.708721166	8.048291711	8.94925878	8.578103258	8.522958974	8.861676586	8.076003592	8.484178064	8.844499947	8.922542653	9.189204137	9.032531611
GRHPR	8.642927552	8.709335321	8.252258628	8.211145948	7.838352998	8.029716277	8.936723954	7.823854363	7.945712207	8.263938133	8.496683424	8.09272463	8.142716707
GPX3	5.784712566	8.375942577	7.668000116	11.81029905	9.414066173	10.75401612	10.64678479	8.199489543	10.45510818	4.406497625	9.198168572	11.30563558	9.879350859
SLC9A3R1	8.188050201	8.409882463	7.924013612	8.870290871	8.021106413	8.618883889	8.18317234	9.885077789	8.51801146	8.35386255	10.37572642	8.583140484	8.047150577
FLOT2	7.765037986	8.205428968	8.602318308	8.658692682	7.569341291	8.842363079	9.263438732	9.139631255	9.314378013	5.984714803	9.37063811	8.107923277	8.6100107
YME1L1	7.398820036	8.442271039	9.599443056	9.213408399	10.01360019	8.839916266	9.575428499	9.123116726	9.542253452	9.411081112	9.058286247	9.609899494	9.975156185
BAZ2A	5.587490489	6.367902283	6.965524684	5.632808728	6.595770024	6.11720461	7.705774628	6.249458358	6.321504559	5.58021414	6.955351814	6.737290617	6.054260435
SF3A1	8.516591051	8.868813122	9.286318837	8.879498396	9.031696768	9.456543423	8.90253483	8.721597579	9.004238862	8.433198251	9.002117325	9.553445306	9.005119012
COPB1	10.77593739	10.69012603	10.46137941	10.69012603	10.69012603	10.56765163	10.88074828	9.856163067	10.69012603	10.99487833	10.66249762	10.86087251	10.89077631
CST3	10.65008289	10.99759906	9.901237142	10.95492439	9.048070119	10.2073942	10.56806982	9.774898709	11.00208243	7.240137708	11.73803603	9.708618724	9.911413437
TMEM109	6.864389505	7.690811687	8.337474696	7.745648883	7.76291866	8.23510345	8.277094855	7.947586074	8.486683636	6.385255073	9.091387285	7.552964406	7.957449742
IVNS1ABP	8.509448623	8.889044179	9.027398565	8.058599881	8.070354433	9.012108407	8.442808292	7.797920431	8.000274461	8.016589992	7.29969659	8.508940185	8.300041637
OAZ2	7.18153564	7.017963447	9.340836893	8.31988868	8.1794528	7.755398625	7.946893016	7.975882593	8.159324238	6.570479719	8.395048138	8.270930155	8.383682366
ANXA7	9.329273523	9.530497849	9.138922012	9.954101067	9.424394117	10.19572417	10.10551637	8.474678276	9.739349178	9.536003072	9.273012734	9.639188372	9.710572804
ZFP36L2	3.697194784	3.531612854	7.656904428	5.267396383	4.722570919	3.784657009	5.357185353	5.655126004	4.067984227	3.861498689	5.948077795	5.025176935	4.015420036
CUL3	5.392325566	6.268909583	7.986821046	5.796316566	6.223369283	6.087239441	6.502083057	4.846405191	5.635426991	6.481775669	5.95795675	6.205689186	5.430893771
PLEC	6.225899871	6.193747075	7.755479748	7.035314869	5.939159207	7.475034143	7.88810047	7.24786454	7.617525429	5.891727259	7.004406052	6.367212989	6.779454022
PPP2CB	3.445468616	3.498219206	3.75154411	3.524554798	4.398638864	3.966308133	4.140483709	6.171986165	3.598867247	3.784636416	3.660460425	3.806811264	3.990591735
HNRNPF	5.731360693	6.934146618	8.507773727	8.052915473	8.395612712	8.463181935	8.319758602	7.691419466	8.634300812	7.924421672	7.485935373	8.258437072	8.864632278
UBAP2L	8.624280102	8.259885964	7.507379142	8.175752728	8.268069139	8.913574139	8.905508107	6.646788348	8.138011004	8.41596123	7.907510539	8.339593114	8.123612902
TPD52L2	7.474682856	8.115617054	8.641269755	9.051105484	8.855934761	9.484819898	9.48304294	8.333359439	8.825055457	6.329900984	9.750005325	8.361601224	8.482816748
CRTAP	7.915180068	7.077053607	6.848409397	6.743277158	6.477587451	6.099423956	5.845588677	5.164394341	6.471071781	6.675207172	6.698613325	6.870354046	6.029146932
CACYBP	8.688431041	8.436794625	8.463412162	8.699358627	8.539710695	8.70490403	8.825515124	8.544907536	8.633808741	9.109722247	8.699358627	8.837436748	8.962876082
NBR1	6.684429315	6.619422647	8.810409702	7.567887404	7.973357723	7.602178355	7.182100347	7.660838158	7.466164777	6.253340846	7.557974402	7.816318695	8.389435504
DHX15	10.62273674	10.62273674	10.51680358	10.62273674	10.85992262	10.61634038	10.54746164	10.25441061	10.58099984	11.1432301	10.65103277	10.72608839	10.65373321
UCHL1	6.357546865	6.398590775	5.900402733	5.823894974	10.45615977	7.252223297	5.366932738	7.231491921	6.525707796	10.68876412	5.749654962	5.808806526	6.676731507
PSMD3	6.278573188	7.214480743	7.490017125	7.902375358	7.662680722	7.63759696	8.108173389	6.047186716	7.586354698	5.242046962	8.068541067	7.376155617	6.977561997
ITGA5	6.887837364	6.725171613	7.445043338	6.507280367	5.842410655	7.892606319	8.011548344	6.921418241	8.288532171	6.275116663	7.306391621	5.881538143	7.614388094
CSNK2B	8.898212937	10.70447602	10.41128004	10.99465478	10.12564209	9.926989308	10.78427173	10.02590964	10.72541105	10.55976986	10.09661976	10.13116425	10.30024087
TRAP1	8.121870734	8.707302251	8.230037083	8.087354141	8.428344479	8.80383155	8.95152061	8.461293966	8.51111523	8.176559089	8.056178526	8.394604862	8.474879698
IGF2R	4.456550711	4.693989552	7.14050772	6.635958409	7.710297278	7.600184479	8.423322796	6.774961409	6.800406101	4.973318182	6.967090174	7.736314663	7.289310621
RBM5	6.013787003	7.723211133	8.152241079	8.190982444	8.556882015	8.394459123	8.252773214	8.073370546	8.073662675	7.303823435	7.900291039	8.405776851	8.422208927
SGTA	5.704998004	5.704998004	5.662053644	5.383482553	5.591680759	5.383154504	5.688458364	5.864925299	5.57200526	4.741535233	5.918036831	5.166225618	5.75146648
PHGDH	8.416753551	9.195215609	10.10801576	8.354663787	7.712353752	6.900933785	7.25214967	7.228590787	7.911532485	7.962168539	8.29097662	8.114498804	7.728994658
TRAM1	9.132715959	9.819407755	10.0599912	9.671617044	10.68271071	10.07226194	9.669225597	10.18392234	10.0405708	10.77773312	9.273400963	9.778329634	10.33696725
PSMB3	7.992147529	10.16517404	9.631196673	10.18162039	9.809662056	10.46641668	10.76153391	10.04552086	10.38717206	10.18162039	10.0994353	9.815155357	10.75027098
GRK2	5.371340077	4.942219745	6.277990201	5.816714312	6.043496949	5.251267717	5.946959298	7.263319686	5.317367428	4.959666162	7.114403235	5.660335107	5.281033917
MGST3	10.09482307	10.30315015	10.216352	9.483365725	10.10596022	10.43371644	9.835605606	10.260874	10.04945779	9.76000808	10.68064986	9.588161837	10.31235521
COPS6	7.870187124	8.670010186	8.152222962	8.700587787	9.128464966	9.202284601	9.497270435	7.890219639	8.745391252	8.323281161	8.259523877	8.904602654	9.134315396
RPL36A-HNRNPH2///RPL36A	12.66339004	12.87115969	12.98212602	12.7005812	13.03269853	12.21256247	12.58470322	12.19970032	12.64615741	13.45877157	11.67903616	12.7005812	12.8065199
PPP1CB	7.811474164	8.578014049	8.361148638	9.221548814	7.646639539	7.683133822	7.290420411	5.513652344	7.959975709	9.115784478	8.052321399	8.110451141	7.10146197
PLEKHB2	9.194633008	9.431859812	8.628880092	8.960945273	8.87963913	9.317008669	8.976731243	8.876217432	9.184335837	9.409768349	9.134059268	9.097259156	9.129791648
LRP10	9.765935288	10.16181243	9.53278778	10.11636995	9.825371039	9.602060968	10.16322322	9.037133567	10.24039749	10.01445881	9.699151032	9.890360152	9.72121409
HSD17B4	7.426473814	8.845847344	8.404238188	8.60480568	8.661434048	8.223985975	8.650237882	8.026011562	8.709989617	8.837193594	8.45490121	8.62204979	9.033078568
NAP1L4	8.3386032	8.535768398	8.525775473	8.373600405	8.541674932	9.668602215	9.649307765	9.131213188	8.553285265	7.27654988	8.448613115	8.675678567	8.541674932
GSS	9.309984057	8.929489075	7.747426875	7.984193774	8.249918784	8.871823355	8.685525815	7.880709624	8.423978286	8.570001889	8.373709849	8.405913416	8.376942533
SOX4	6.907341972	6.560076325	9.698776303	6.220043836	6.908872251	7.029787791	6.857121211	5.53665415	5.919527012	6.597246785	6.309035601	6.169788379	6.973963944
BAP1	7.940250013	8.746715301	10.23360493	8.670371889	8.276324668	7.440940111	8.946078614	7.684668378	8.60065614	7.191486776	8.62930838	8.322681481	8.116508512
WDR77	7.021869724	6.804474735	7.385843842	7.88610765	8.330018411	7.103970484	7.535291426	7.3893363	7.557679914	7.557679914	7.560067442	7.927933992	7.405173564
IFI30///PIK3R2	9.463567949	9.087737804	7.91121889	8.728136748	9.061687186	9.989917917	10.33993861	10.13875202	10.0945072	8.814056248	11.25793493	8.213980786	9.935909188
CUL4A	7.058402413	7.903162658	8.133662567	8.27453209	8.795507657	8.954618891	8.663117313	7.929328369	8.161927183	8.224331008	8.109008893	8.864636566	8.66595313
ALDH2	9.970218737	11.06199976	10.16172345	10.40537579	9.506402224	9.346716109	10.44880991	9.025275744	10.39267462	10.11779154	10.37770388	10.40977158	10.12486543
VIM	10.09729495	11.89943893	12.44259587	11.35452809	12.02698874	12.63198853	11.46289167	12.03911718	12.64482559	12.1969145	11.54120574	11.51463945	12.39092808
SEPP1	11.95813348	11.63616199	11.67607402	10.59214954	9.657404054	10.75011252	9.037689703	9.525327546	10.69048351	10.61128937	11.66965924	9.999927859	10.16388654
CLDN4	5.77884029	6.356856525	4.968176062	6.630951346	7.048590696	5.492793163	5.399952661	5.704998004	6.244004019	5.52281399	5.517630443	6.099705818	5.671146467
RPL37A	13.8030916	13.78921661	13.79829265	13.57518483	13.6576785	13.36655784	13.37931746	13.31218732	13.49045282	13.75247267	13.19098681	13.63138459	13.57380259
DPYSL3	5.692371114	5.243332041	7.014343024	4.717452612	4.885310999	5.513185686	4.225677627	4.262020276	5.114260016	4.787558563	5.089598405	4.945773304	5.38459044
CAT	9.244974306	10.21440671	10.32951905	10.33080182	9.713957173	9.262219413	9.481778444	9.536967164	9.807761447	10.140612	9.923806358	10.09680621	9.873822636
PTDSS1	10.39258126	10.23691001	9.949175267	9.432766565	10.78833309	9.966751246	9.902384767	9.078974773	9.694137787	11.41603002	9.87303489	9.516294542	9.618410349
TTC1	7.828735919	8.316413201	7.845090169	8.301155069	8.044980235	8.855782543	8.79779369	8.479548385	8.320763742	8.42280064	8.541640747	8.373600405	8.886540627
EIF4E	6.051880488	7.692541474	9.08190718	9.584365718	9.449503532	8.80109487	8.569516221	7.11459002	8.793645151	9.362053329	8.793645151	9.419968447	8.975344395
COL6A3	9.991871044	9.691370613	11.70814716	11.26520191	11.09578899	12.19296205	9.814473	10.84193063	11.62671477	11.40374957	9.629055008	11.12383434	11.3876278
GBF1	7.200212291	7.629699224	7.086272843	7.04321245	6.443539533	7.106039574	7.172808875	6.593850756	7.505215983	6.544531745	6.585539562	7.223771296	6.45198581
DDX23	6.810847516	6.956913321	7.512727507	7.541205354	7.515183509	8.344990044	8.467908052	7.425319826	8.085207548	5.568575214	8.324273774	8.199977001	8.132393401
COX6B1	9.738069427	10.30535221	9.440199925	9.82845934	10.16566231	10.09060602	10.30306391	9.620286008	10.14345395	10.09479904	9.567472969	9.841033556	10.59996307
ATP6AP2	4.203688791	3.930469793	3.792506787	3.826549491	3.806342415	4.110373997	4.226171687	4.548802843	3.969482506	4.107784175	3.950050088	3.864429803	4.247041431
CNN3	5.412915899	5.687445934	8.564541859	8.273428412	7.884103214	8.797400752	7.441688985	6.732506285	8.723997641	7.976603119	6.898845978	7.600966486	8.243015566
TIA1	5.589017995	6.131534047	8.663700685	7.764608986	8.666221187	8.296191968	7.127501334	8.747583133	7.795384127	7.821134504	8.131776544	8.534375393	8.518120479
RHEB	4.251401242	4.147492944	4.088135978	4.071601672	4.515232713	4.29918033	4.368681247	5.4324195	3.992033351	4.251401242	4.251401242	4.385256924	4.780755069
NPEPPS	6.68456717	7.186644502	7.728093351	9.281506324	9.437488396	8.866724666	9.497164292	7.873570886	8.906860644	8.404208063	9.426086838	9.671332985	9.22462926
BUB3	6.44230908	6.206273283	7.968553153	8.241242777	8.896331763	9.53345643	8.068698239	7.18731223	7.976445125	8.539506562	7.404228003	8.275678398	8.299013557
RUVBL2	8.751674523	8.899142812	8.57213182	8.429390931	8.936995844	9.249020866	9.784881713	8.746485059	8.50701196	9.012628838	8.511707352	8.751674523	8.387651859
MAPKAPK2	8.115404257	8.722538875	9.935410657	8.654267694	8.799984737	9.344450846	8.909447018	8.938815953	9.493930461	6.965313297	8.828050926	8.541943789	8.965490934
SCRN1	6.178521407	6.933596719	8.410417268	7.676472159	9.270663392	9.717258144	9.950875464	8.490969153	8.096933882	8.944296817	7.413334362	8.563447829	8.580993553
TALDO1	10.25943765	10.50754201	9.40547418	10.30219226	10.01518841	10.08193041	10.79414847	9.775306757	10.20875129	10.13848898	9.558142794	10.17569752	10.14585622
JUN	10.52725639	10.01233622	10.03194104	9.607735953	10.63809848	11.35716231	9.873413622	10.01233622	9.087708397	10.10638157	10.07628531	10.11151869	9.335918614
NQO1	5.112810408	5.003686661	4.661572503	5.888496059	5.927662604	7.486747132	5.624821874	5.41090051	5.942110374	5.739175439	4.278444899	5.843963348	5.815705508
SHC1	4.858866373	4.838959374	7.594879361	8.014241429	7.541894382	7.445128338	8.710149482	7.216599761	8.10371397	4.363426535	7.826131218	8.291027994	7.643216846
GSTO1	10.22123193	9.427008454	9.757477085	9.868365587	9.127834395	10.16126121	10.95697551	9.704623922	10.02116708	9.146926191	9.464926343	10.08753754	10.25075027
SQSTM1	7.812801362	8.965151621	8.439716404	8.314920878	8.141752732	9.511635538	9.5400395	8.017280569	9.170813316	8.345077766	9.987286787	8.072764633	8.809915234
VBP1	8.804764377	9.440954257	9.415559341	9.589481481	10.60682886	10.00030204	9.755681873	8.340485527	9.518635901	10.81135716	9.446012275	9.750283046	9.969197547
JUNB	9.067064157	10.24263651	8.095011692	9.707931854	9.236094236	9.749812859	9.142119487	8.683818243	9.574884635	6.696914211	9.728075497	9.365493124	8.854148224
ITGA3	6.833299113	6.878082065	7.328633754	7.940723116	5.93649854	6.814594532	9.235519209	7.979490181	8.092028617	5.856983682	8.892832359	7.528183518	7.395077849
MIR6758///MARS	8.056438151	8.263313855	8.456833758	8.627565318	8.687866129	9.08874134	9.294887942	8.787903364	9.148694795	8.320416655	8.717236024	8.889593919	9.263602701
RRM1	5.192885033	4.700355724	7.98282155	7.929353254	9.647502683	8.66211203	8.286841186	8.268908362	7.777649137	6.276168601	7.98282155	8.686946253	8.847154118
MIR664B///SNORA56///DKC1	6.022879058	7.709678558	8.917616716	9.195391782	10.28224481	9.420738459	9.780793834	8.729449835	9.137175616	10.17456643	9.171758269	9.631896895	9.84188316
SUPT5H	7.923150755	8.111217665	8.296354102	7.954780327	8.138082377	8.699355911	8.881846026	8.037301221	8.11729851	7.344657718	8.376176217	7.940985212	8.11729851
PYGB	8.182985461	8.672605291	10.01046519	9.06921733	8.500701186	8.050488239	8.606309836	8.669061339	8.531948611	7.309156912	8.420486972	8.397406455	7.76065977
QSOX1	7.502939653	7.658279814	7.648072005	8.130789911	6.412817028	6.612465448	7.007545495	6.347327569	7.306397114	6.018943712	7.341859118	7.307513386	6.690375953
SUPT4H1	7.142980759	7.938148822	7.619798637	7.964552517	8.306287144	8.150834017	8.582560266	7.664437823	8.020583705	6.953805385	7.272579856	8.123257177	8.067393412
RCN2	5.181014486	6.710330637	9.506806711	8.84333342	8.512536403	8.728676087	8.846201826	7.354223359	9.556829568	8.534751056	7.721150308	9.181334267	9.246931698
CTSC	7.396793456	9.186151045	8.517133167	10.41054533	10.05938239	9.231515808	9.741826614	9.52742999	10.48576653	10.34875621	10.61808639	10.19778798	10.05542666
PPIF	9.786874457	9.955096201	7.87246237	11.11738857	10.04151581	10.1688826	10.68892297	9.767559263	10.70130051	10.16377309	9.115307764	11.08346037	10.51461764
AHSA1	6.817389897	8.266944365	8.849569038	9.082316696	10.18407535	9.343230384	9.873548373	8.254040559	9.103754081	9.082316696	9.461784282	9.082316696	8.987285445
RPL41	13.70117922	13.7805899	13.67855348	13.55792565	13.56065632	13.34905863	13.36595138	13.30472129	13.44194381	13.71003242	13.13242139	13.5433175	13.63040478
PUM2	7.666045434	8.655905137	10.22035425	9.406859307	9.149314726	9.004549382	8.517057036	8.90983813	8.990742039	9.191383429	9.340528503	9.438389616	9.071442533
PRCP	8.784861402	9.244669777	8.692133565	9.300205653	8.891610511	8.181828604	9.081221093	9.253019516	9.27584038	8.857943906	9.540871351	8.935379673	9.377149667
MYH11	4.220953723	4.210728209	4.590871453	4.175974395	4.261007456	4.039837082	4.473003236	5.283051905	4.385053065	4.385053065	4.385053065	4.385053065	4.527699986
USP7	8.75392686	8.744384164	8.722325956	8.422076077	8.915226576	9.33318518	9.488410712	7.660346916	8.754248218	8.367825068	8.359501485	9.116175272	8.982756501
PPP1R11	9.459595338	9.226801419	8.974887606	9.411775102	9.280381413	9.538935069	10.12956813	8.899142812	9.816060599	9.392008742	9.280381413	9.620847675	9.389486978
GRSF1	7.965633142	8.231531107	8.051224327	7.342732818	7.789805027	7.789264878	8.397133221	6.442212999	7.464365391	8.300167458	7.151390768	7.824644254	7.679400198
NFKBIA	11.65130146	11.74591784	11.09518459	9.752853412	11.7575841	10.29609831	11.0521881	10.21643324	11.70360787	11.06090056	11.0521881	10.58183484	11.0521881
G3BP1	6.850062648	8.779114936	9.129013039	9.18158896	9.123055103	9.54978191	9.452905383	7.615170331	8.6858357	9.032637566	8.748955382	9.153477626	9.083216298
TSN	6.294945359	6.595777959	8.268599799	7.857813872	8.521264036	7.767974447	7.956268692	7.923640654	7.666591745	7.64980728	7.833358692	7.988202357	8.444428305
LAMB1	6.957925423	7.544467038	9.059225205	7.392154538	6.759534928	8.026985302	7.895581139	6.10453574	7.481941077	7.667978752	7.83668257	7.453760008	7.481941077
TGFBI	9.657219068	9.969547292	11.62518939	9.600644767	9.041656328	12.48455288	12.64076565	11.94236807	10.4843552	9.386905599	11.10379566	9.896930816	10.33991825
PFDN1	8.23859911	8.321341636	8.079884371	8.211222506	8.205606045	8.248094877	8.591287681	7.848007097	8.34192823	8.337587299	8.236632513	8.258437072	8.588646818
IGFBP4	9.444836673	9.740651759	10.62736143	9.496824209	8.815637162	9.730507468	9.406055935	8.801998175	10.61674173	8.077164578	8.572691814	8.657313771	10.08418958
IDH3B	8.307213835	8.525541593	7.241148828	7.901152784	8.287637314	8.259155602	8.223650078	8.559448556	8.031906192	8.602690298	7.522647159	7.62389511	7.995488558
ELF3	4.482954475	4.744881257	4.36615077	4.559181296	6.082734669	5.826753669	4.43054239	4.556204066	5.01369396	5.071726089	5.03784515	4.505586743	5.491409912
AAMP	7.502980427	7.508618103	7.679182007	7.843535305	7.981637823	7.505013656	7.886970173	7.412657471	7.615360811	6.585827625	7.856751971	7.573588415	7.265667022
TOMM70	7.982754472	7.508644746	8.056438151	8.123186672	8.892236684	7.847265889	8.158746222	6.295987682	8.006722522	8.15485766	8.108750397	8.289059889	8.056438151
SRM	6.948583109	7.64312189	7.794327765	8.122887441	8.683937489	8.180102971	8.658969437	8.470623336	8.917292946	6.865672209	8.713527846	7.722176174	8.192609282
NCBP2	6.897112119	7.566248953	8.626172401	7.700454169	8.160060668	8.238113391	8.026011126	6.655264092	7.666308727	8.570879844	7.950967798	7.856882986	8.258743785
CBX1	7.572681983	8.057774936	10.1950645	8.01390249	8.654682288	9.414114457	9.173969438	7.742795102	8.24169071	8.510510657	8.566299402	8.823966003	8.594193506
SNURF///SNRPN	8.14066042	8.635342121	9.350626806	7.597875052	7.048090963	7.36436843	7.731957706	8.021475539	8.486633594	7.063656009	8.140156281	7.901539149	8.726875232
UBE2N	6.778856635	7.155067318	9.047845339	9.645038331	9.800353471	8.515039145	9.362108876	9.336949247	9.423360812	8.630448545	9.344733695	9.988954323	10.37681831
APOD	10.26421893	10.99766036	8.103318653	7.363172012	5.038441681	6.022177504	6.865964975	7.724884594	9.369194859	6.942650584	6.654574977	5.99959344	8.166354677
ARF5	7.608530342	9.238311441	9.445295273	9.198418612	9.199240217	9.377356037	9.238311441	7.902048309	9.193971466	6.422748495	8.825939966	8.493498886	8.917046865
LOC101927180///ATP6V1F	8.745869801	9.969798156	9.575743476	10.38139563	10.50009975	9.8951149	10.44096121	9.506561712	10.13392635	8.465545651	10.13636412	10.08418095	10.31654171
RPA1	8.657863397	9.362894621	9.478630566	9.334918522	9.710689838	10.17709669	9.839196499	8.861799315	9.120424132	9.506777981	9.810769605	9.462822194	9.557706453
LOC101928634///SENP3-EIF4A1///SNORD10///SNORA48///SNORA67///EIF4A1	8.424178271	11.16433877	11.81921121	12.21137671	11.71304703	11.72700378	12.28501736	11.38917151	12.08293611	10.86545246	12.14216883	11.78027883	11.63934686
ZFP36	9.887003381	10.85116215	7.920340914	9.889573828	10.17653276	9.195581066	8.666233137	8.619624705	9.804881596	10.13558985	9.721988401	9.622336719	9.737864744
PSMA3	6.900405824	9.706758689	9.789663136	10.18753928	10.80433251	10.03140531	10.41472844	9.542911502	10.44531168	11.10294038	10.63955783	10.19591942	10.59961923
CTNNB1	9.122902923	9.997367298	10.19340689	10.26039796	8.718216946	9.30232437	8.779609087	7.17857629	8.565364528	9.366050323	8.823833975	9.483917452	8.632105965
UBL3	8.072928062	8.178729921	9.646226029	9.118760918	8.518146114	8.270741751	8.293462193	7.501165339	8.266947683	8.330509103	8.36531678	9.386507519	8.212080133
DUSP3	7.815188392	8.017086975	7.709308232	7.374060176	7.921203163	7.921203163	8.480552696	7.335764356	8.169102634	7.208827108	7.951807359	8.098966411	8.022297536
FHL1	5.117782736	4.3126053	9.02017878	5.137105631	4.805039366	4.429781869	4.838959374	5.640833654	5.032781118	4.557386977	4.295654005	5.416659578	4.751710936
ZNHIT1	5.63296974	7.693921601	7.378097734	7.604396964	8.37999368	7.457085265	7.969453965	7.344512398	7.873570886	7.504125045	7.210004173	7.04221651	7.993043231
SAR1A	9.171586344	9.402808457	9.716414359	9.095370819	8.758778446	8.983842101	9.188263735	7.921685037	8.849845277	8.688411463	8.017717057	9.432320938	9.216527588
BCL2L2-PABPN1///PABPN1///BCL2L2	7.34552192	8.708028725	9.570995845	9.748404291	9.795391398	9.761180207	10.11595722	9.248838466	9.359443111	8.579235195	9.401584047	9.971325037	9.095506573
BCL2L2-PABPN1///PABPN1	6.075830333	7.6694477	8.198101183	8.631230814	8.281761186	8.453273429	8.520812559	7.003349707	7.70731674	4.546163936	7.485660998	7.918140814	7.820669442
TRIP12	7.396686641	9.041867835	9.048925729	9.650151776	9.841859669	10.29119791	10.19419053	9.544382298	9.097370393	9.579343378	9.186174096	10.06758151	9.814063316
KDM5B	4.480756143	4.095276554	3.922845823	3.906234338	3.856922358	4.159783354	4.074742784	4.344834605	3.870750691	3.898293038	4.081426148	3.830114282	3.831348827
ACTG1///ACTB	12.68804396	12.92279891	13.03175924	12.84705749	12.77918076	12.76633346	12.59207343	12.41522901	12.66120819	12.59672482	12.91415513	12.72097355	12.58414915
LAMP1	5.365881281	5.233428427	9.077608157	8.928517609	8.97939528	8.310459252	8.942861578	8.639437273	8.11400583	4.814307243	9.339953562	9.131029628	7.464909006
GYG1	6.389925465	7.902741397	8.921288407	9.021573436	9.166637879	9.877827038	9.569160362	9.290067373	9.343401211	9.394111076	8.960322819	8.943023208	9.402053568
MCM3	7.014400912	7.605839464	8.248484518	8.086553054	8.485894435	9.416857758	8.704408066	8.466023147	8.092922164	8.438170802	8.239420024	8.311800889	8.559678833
VAMP2	5.63968809	6.360744831	6.722102272	6.894316211	5.150237274	5.822740355	6.17102635	6.12299842	6.562134075	7.036508984	6.703292844	5.866782192	5.452679916
RAE1	8.991624117	8.469385756	8.024096602	8.449060755	8.687688399	9.343572961	8.855851177	7.924916995	8.266090527	8.901404448	8.410006939	8.673701463	8.894757947
CLIC4	5.574369742	5.364812442	9.600182351	7.300956144	9.365412277	7.464366369	5.660022627	7.504456793	7.388219956	6.70454186	7.668980255	7.940477868	8.517376827
CLSTN1	8.209281651	9.478380008	10.24090657	9.682112556	8.726955025	10.67247491	10.71934681	9.878511214	9.978471898	8.12422605	9.811218721	9.948750766	9.799195504
SORD	6.679924925	6.627842371	7.099901522	6.63011212	6.001521566	6.434243786	6.059091107	6.744142877	6.390734872	6.449727683	6.951211505	6.440239669	6.488848987
FSCN1	4.751102807	5.985412995	8.349243658	8.845138004	7.229227819	9.122658289	8.562830403	8.041444545	9.026399022	4.575339929	8.35516548	8.476623327	8.45630845
ID2	6.860357228	8.489885207	7.840687422	9.127350436	7.903479356	8.087039665	9.561668005	7.583678044	8.493779044	7.981907426	10.94985437	8.952079237	8.052618526
GOLGA4	8.402672024	9.066255654	8.048416672	9.468215084	9.519360917	8.271941856	9.066255654	8.349987293	8.848460745	9.133631586	9.066255654	10.28693552	9.25776897
UQCRQ	10.95324719	11.13849785	9.914947365	10.75308343	10.3272218	10.17268431	10.55449506	10.17134712	10.68005362	10.80532402	10.28903236	10.55449506	11.00331405
SAMM50	9.970152489	9.098153134	7.713301679	7.835774783	8.076971211	8.677483084	9.160442163	8.087128123	8.566631681	8.250363694	7.808711897	8.327201742	8.988288477
DCTD	5.101867562	4.773981158	7.717390849	7.402961363	7.947868351	7.457153833	7.263873055	7.44395183	7.631432507	5.819928473	7.634354399	7.836238691	8.245383199
ETF1	8.487502572	9.305333874	7.943322828	10.02126216	9.262216373	9.845775007	10.09125464	8.327695099	9.357616723	8.730948235	9.556448394	10.10630972	9.418078271
SNW1	10.35825594	9.988729717	9.248069985	9.379380078	9.736855854	10.42389438	10.07284251	8.576522581	9.527056806	10.17652087	9.664010858	9.792566266	9.990365058
TMPPE///GLB1	6.905790207	7.6924478	8.512566932	7.864661916	8.327697441	8.172956995	8.232074705	7.99438193	8.368492562	8.45358761	8.859951962	8.040633185	8.232074705
NME1	8.168964824	9.199090169	9.843932105	10.13552439	9.611802821	9.515800736	10.46215134	9.290666696	9.76392579	9.491619443	9.318979751	9.435141371	10.12360663
PODXL	7.127652745	6.98398477	5.566337268	7.202484952	7.237682223	7.240692492	7.216742989	6.395253029	7.188977129	7.134896817	6.559971533	7.403463296	7.516630075
FAT1	7.521103546	7.987648352	9.180790635	9.625115268	8.720330983	9.38488022	8.811192479	8.664011726	8.759961968	8.89427311	7.810949269	10.04883939	8.8678233
TMX4	7.031267182	6.814729023	6.093669002	6.609949237	7.925167469	7.345444105	6.674539671	6.751487043	7.165095093	7.868822298	6.596442444	6.756162718	6.970428476
SEC23B	7.233417633	7.145529183	5.909009272	6.320853748	6.554418591	6.254459724	6.32041026	5.448874897	6.234793672	7.057302042	6.355760308	6.355760308	6.67931765
DDX39A	5.579522243	7.650498082	7.414579632	8.577130874	9.083443328	9.014958215	8.699823309	8.186207355	9.161536128	7.670114757	9.070977084	8.917399324	9.134532648
SFPQ	5.993015785	6.446940671	7.605997248	7.871202914	8.058979164	8.097241177	7.621090087	6.757536334	7.3453158	7.135804238	7.042731625	7.95359985	7.967428251
IRAK1	9.373648458	9.335992573	8.721541623	9.812123127	10.71102485	10.41300841	10.40924642	9.626594014	9.871048971	10.93876536	10.05136859	9.904061939	9.904061939
TXNL1	10.23169511	10.39435769	10.05834812	10.45124098	10.40156768	10.22548879	10.57684614	9.382775348	10.01859442	10.65050784	10.2872656	10.44765779	10.23598566
SMC1A	6.556159636	8.379690484	8.724778638	8.588214357	8.615452667	9.008487225	8.219708438	6.941797917	8.588214357	9.259675265	8.779536302	8.455534135	8.427395901
ANXA2	12.36427629	12.45156152	11.84510704	12.34250486	12.33463648	13.32009125	13.08956025	12.41760692	12.88914461	12.33148302	12.73568001	12.74904991	13.14912848
NISCH	9.693395299	10.23780251	9.923514749	8.94810073	8.83701603	9.093593271	8.921854261	8.281761186	9.007411525	9.089472829	8.584462571	9.3612039	8.42645651
EIF3H	10.5935643	11.11907724	11.45328402	10.61322875	11.84309975	10.71028076	11.44083489	10.37926416	11.11907724	11.8581241	10.59831713	11.03161649	11.50046565
ZC3H15	4.540496188	6.016506166	8.362202459	9.338430669	9.555518752	8.307603854	9.558878667	8.722587428	9.128125401	8.58755452	8.807018203	9.850103805	9.505646551
PPP4R1	9.482719303	9.315290627	9.132101176	10.4082519	10.74752188	10.47937057	10.67894973	9.946722127	10.4314833	10.85258687	10.40767753	10.57173839	10.47724948
KRT18	8.088246003	7.190226776	6.14417677	8.564021374	6.354872819	9.224310523	9.328561557	6.77532279	8.998121353	5.76386385	9.720367376	8.576114753	9.006055508
COX7A2	11.73925806	11.51947491	10.59165922	10.90192878	10.72583757	10.76415969	10.71768148	10.29103426	10.88053352	11.19455015	10.29054447	10.8223322	11.07997741
INPPL1	6.672695908	6.689590652	6.487116761	6.25465174	5.534019117	6.747862819	6.6363755	6.987156672	6.41637964	5.485225892	6.601131682	6.173288839	6.251323346
OAT	7.667507157	9.57537566	10.2020529	10.09265928	10.28312925	9.98102269	9.566696826	9.059613728	10.03331773	10.23590776	9.159173589	10.27004789	10.36679019
PHB2	9.409533201	10.99032814	11.20284278	10.98573635	10.76300349	10.30419038	11.0971672	10.46527125	11.3093111	9.886686943	10.66088683	10.80447076	10.71534529
IFITM2///IFITM1	8.770824953	9.893379507	9.387398064	9.816582491	9.57874029	9.454691316	10.90351858	10.95187855	10.54874117	8.972457434	11.10379731	9.227298459	10.66093724
PPP1R12A	4.572484675	4.796168161	5.916309429	5.527257856	7.074912323	5.961341628	7.475094913	4.777774338	6.00380028	4.991353812	5.025721829	6.759093453	5.975256524
CNN2	8.703071782	8.320534621	9.594207548	8.441686807	8.703071782	8.75145059	7.476748841	8.703071782	8.830188804	7.744214149	8.961944044	8.560653299	9.001684394
PWP1	7.552497078	8.265502598	9.078790598	9.069378267	9.80015428	8.500452165	9.801782431	8.597630456	9.43988149	8.775497856	9.312387029	9.502942779	9.707217785
ICMT	8.074775045	8.242905288	7.757472146	8.689830141	9.573584471	9.871391126	9.320259143	8.647369225	8.995419903	7.739803287	8.947810795	8.927377938	8.741840581
ALDH9A1	10.12571917	10.39831761	9.401336467	9.96296947	9.354500392	9.760990707	9.20825862	9.27336889	9.696496118	9.759544643	10.32979436	9.645098652	9.519683818
AP1G2	7.398033426	8.322133681	7.248599175	7.855314991	7.993450231	8.296796204	8.338489867	7.454983658	7.740307168	7.406883592	7.551880897	7.776625669	7.328345704
RUVBL1	6.634529442	6.5918681	7.703669532	7.455694942	8.514937612	8.077812076	8.821426532	7.58849659	7.724239068	7.388814053	7.311762906	7.927342527	7.86564434
CALD1	6.233792102	5.794575477	8.75827386	6.201105294	7.604048704	7.479770151	7.46428071	7.919993593	6.834577825	6.272578593	6.185431357	7.101865974	7.492541251
GPAA1	7.68373274	7.725213821	8.004009504	7.860043109	7.910950616	8.576938917	8.576401696	8.115624669	8.071573711	6.739717134	8.074326264	7.758045312	7.870083374
PRDX3	7.246208746	8.588933841	10.25322147	9.436771559	9.717139717	9.811108255	9.24257574	9.482934648	9.713772484	9.915751838	9.41287357	9.594922662	10.10442281
MBTPS1	7.048475556	8.098048107	9.145579925	7.827900891	8.124122111	8.969628778	8.172509839	8.111278542	8.642848175	8.029607957	7.302523335	8.205685063	8.643998571
NBL1	7.724866715	8.663120025	8.113598374	8.113598374	7.300371386	9.364054245	8.475867569	8.039599677	8.4670289	7.08855089	8.09130512	7.831315824	8.113598374
SND1	8.236182229	9.072142029	9.264792755	8.634474477	8.911221842	9.192223121	8.911221842	8.253812399	9.140200718	8.333700219	8.613892235	8.790383603	9.005223081
DARS	7.966988949	8.377281227	8.999977439	9.355258724	9.527316315	9.530923846	9.714420942	8.868656222	9.087644929	8.923206649	9.129141859	9.472403224	9.615670577
INSIG1	6.225164661	9.220751367	5.672277166	6.569990033	6.043496949	5.27809458	6.520445536	5.949347365	6.388972303	6.295712553	6.274173842	6.751220715	6.297673607
RRAGA	8.616105748	9.381772267	9.438079774	9.861004661	9.772144315	9.108983035	9.956674081	8.322843972	9.64121734	9.972918868	9.478051471	9.883243378	9.394587905
ACP1	5.13836192	5.418678918	6.221989811	6.901197124	8.067570406	6.653099278	7.527636494	6.870372116	7.224513542	6.759687106	7.922582232	7.253762922	8.468953878
IER3	9.248284733	10.51878394	9.299867297	9.694176191	10.3217089	9.540871351	9.694176191	8.703754763	9.817248447	9.295494828	8.730752283	10.08853776	9.940403823
EIF2B1	7.885511818	8.815513024	8.46570321	8.544352683	9.620505174	9.19036789	9.341774653	8.289410496	8.880817364	9.453974593	8.829089774	8.959228824	8.97852565
CYB5B	5.25875695	5.489247751	6.206298773	6.495202645	6.572790645	5.949764294	6.551201305	5.921548416	6.24065805	5.731298846	5.976379334	6.323443589	6.745767036
FXR1	5.799482757	5.530225125	8.28747368	7.344414915	8.962458448	8.269213792	8.274898695	8.063913354	7.318249913	5.876395574	7.917060792	8.337810069	8.648061974
CPSF1	5.994056563	5.022052814	5.801983604	4.980926625	5.4130042	5.085819067	5.079993116	5.933385568	4.857001894	4.74064483	5.181678593	5.405639639	4.990818277
MIR6849///MIR1234///MIR939///CPSF1	6.94979615	8.136229325	7.661036717	6.863176416	7.826354497	8.244415412	7.98725846	7.03701786	7.911576542	7.37018236	6.85463653	6.370904052	7.339293751
CLPTM1	7.958809754	8.129851232	7.501342623	7.536554257	7.083258214	7.152352376	7.425635548	7.708366066	7.8589592	6.651024634	8.161928321	7.17197746	6.831734714
BST2	5.197821427	5.460966779	5.029049027	6.131245823	6.288560524	7.38840649	7.853060096	6.803993902	6.912794759	4.297034941	9.628131813	6.2419003	7.409885258
IFNGR2	9.775502094	9.556609122	9.923419062	9.837659032	10.27246421	10.24499036	9.762571984	9.773736015	10.06613779	9.923419062	9.442936044	10.13385918	10.56758908
KDM3B	7.677109093	8.324902815	8.799593978	8.364074135	8.573858747	8.541766173	8.444929969	7.99538395	7.988677664	8.683881222	7.705477311	8.476963124	8.136280217
TSTA3	6.344840888	7.541198899	7.249703162	7.817431292	8.17817834	8.260929316	8.52955994	8.129733384	8.285402008	6.253340846	7.560686878	7.684060676	8.046391737
TNC	6.242054182	7.236442645	10.62961785	8.786216558	8.774177589	9.249219034	9.202586629	10.25121679	11.79709185	9.264932241	9.026781246	8.740333972	10.9362357
SCARB2	5.129328934	4.766623617	9.253559109	7.902367491	9.571898555	7.292928049	7.036710335	7.020495083	7.211759498	5.637677278	8.601174799	8.794197033	8.233181544
JAK1	7.851187637	9.583729598	9.809990943	9.813162891	10.21215168	10.36445913	10.26721946	9.874057792	10.06563058	10.21376119	10.03902314	9.878805926	10.18022819
UBE2L6	8.515125048	8.484959933	8.467658336	8.443544242	9.161893467	9.552989149	10.10130985	9.161893467	9.187823252	9.143602917	9.851283148	8.450712548	9.561562369
KRT19	5.452293076	5.436198568	7.593403473	3.894084423	7.083034754	6.087093662	4.087083233	5.611064215	7.777131678	5.806368266	9.227075917	4.647573032	7.575220154
PACSIN2	9.611045795	9.573162953	9.771841835	8.867653688	9.172022228	9.787084729	9.14727068	8.648630961	9.308596779	8.748789016	9.380734439	9.466070105	9.364533772
COPS5	6.239225008	8.070297342	8.147351832	8.660830298	9.637999195	8.482143413	9.220672681	7.18743727	8.86918273	9.959951671	8.635069395	8.656430259	9.097184389
CNIH1	7.643151931	9.347010314	8.715745206	9.656735707	9.900740958	9.598099522	9.595043687	8.236481807	9.670492974	10.29939432	9.434694556	9.519958168	9.549265107
HSPG2	4.442551355	4.230491768	6.283231766	4.724269012	5.475183154	4.604458885	4.984792547	6.18120833	4.666681081	4.17591143	5.023858814	4.724269012	4.876295245
ITGA6	8.608139023	8.632832735	8.271939996	10.65508672	8.333866575	10.39018637	10.46014638	9.808924636	10.61164795	8.721982487	10.68230108	10.04179569	10.05988869
ARL1	4.747130071	4.819370477	6.117417395	5.137084128	5.656346253	5.137084128	4.876295245	4.063153957	5.137084128	5.189390175	4.566175793	5.34511536	5.411379467
ACSL3	8.218935602	8.437547814	7.344979498	6.960928593	7.253036227	7.724524602	7.439553972	5.650127518	7.020497461	7.104287633	7.672633809	7.598050244	7.344979498
SMC4	5.389802343	6.327511571	7.078218742	8.241322668	9.211598685	8.866710597	8.241322668	7.218251236	7.918664264	8.73292573	8.859189796	8.468114152	8.411192776
RPS17	13.09358289	13.24138426	13.08339915	13.04627241	12.71536914	12.58779129	12.8117341	12.49250573	12.93734283	13.09899638	12.4744065	12.93734283	13.03102304
TIMP1	9.087904729	9.439268553	9.672227775	9.205889357	8.551597185	9.361881512	9.0540455	9.205889357	10.61606545	7.878437173	8.366479833	8.6837134	10.53048834
GJA1	12.05784869	12.53411072	12.64581684	12.5565506	12.07602003	12.46497106	11.79815543	11.80733741	11.95813445	12.09102182	12.45859244	12.73982489	11.96272166
MARCKS	5.8481949	5.438103118	8.98772875	6.276837468	8.135866077	6.036955864	5.960466104	6.61995343	5.879931507	4.947311545	7.948142106	7.121200211	5.231304717
USP14	7.888132768	8.509798777	8.517770047	8.215130951	9.29067457	8.056241058	9.021818904	8.173748152	7.839655694	7.371704742	8.286998696	8.628189505	8.107543521
GYS1	6.398963401	6.921916624	7.172552861	7.850915148	7.696708905	7.783214086	8.744751831	6.903397473	8.088845929	7.155709002	8.396767679	8.005020909	7.487002798
AKAP1	8.006304006	8.467771788	8.621676882	7.764775429	7.635980625	7.976506261	8.064828456	7.493521174	8.199717068	7.808375546	8.012074311	8.125742267	7.924768575
PSMA1	8.958696496	10.16616881	10.09962685	10.53030023	10.78724782	10.70932338	10.85971141	10.18687361	10.72012775	11.02131101	10.645176	10.54202245	10.90426121
HMCES	5.794401578	6.331888766	6.447649147	5.644709624	6.020468936	6.918582008	6.19950442	5.760812432	6.058200086	5.825276836	5.714253227	6.061493249	5.732259682
SRRT	4.788029628	4.654337576	6.174333543	5.156155586	5.976243184	5.504589375	6.05240536	6.157796575	5.237571739	4.701165157	6.003450175	5.472329734	5.970983263
DLG5	8.837795418	9.472513661	8.957626425	8.638843227	8.737699236	9.1543004	9.539711259	8.329548102	8.444026951	8.418888251	7.658056746	9.225554803	9.074659101
PMPCB	9.273145754	9.214774714	8.821306476	8.967179816	9.900644655	9.066385205	9.095617623	8.69930942	8.789929354	9.611283002	8.58048246	9.496987159	9.402445757
TOX4	5.994890723	6.239807676	6.998618069	7.006449415	8.257221023	6.784456192	7.631337536	5.982568302	6.887668471	6.048117309	7.467312108	7.648884222	7.35713744
API5	7.155660637	6.36986288	7.111169681	7.036802861	8.356148016	6.438583792	6.057928647	6.797607042	6.741552799	7.06030573	7.270926048	7.651121146	7.308913842
TPD52	5.06019686	5.437767069	8.377319592	7.804007607	9.701285484	7.029002459	6.766710635	7.329150839	7.911655067	9.156934076	9.018656276	7.863321351	8.510141926
SIGMAR1	7.346735432	7.37887008	7.230963925	7.37887008	7.981043325	6.65726322	7.839886721	7.126793929	7.228137799	7.605508782	7.192154357	7.429769384	7.069396419
EGR1	6.473642874	7.197524404	5.436888405	5.704998004	6.755964169	5.604187446	6.48427737	5.080050019	5.193815958	4.838107975	5.82344775	6.290033784	5.135592248
PNP	6.669171909	7.592162109	6.232071404	8.670155506	9.158549398	9.513364851	9.334256379	7.713690153	9.005023061	9.491803287	8.86668153	8.807896538	9.086555697
SRSF4	7.615307786	8.772763433	8.345500975	8.795883087	9.770911132	9.885592512	9.378810324	8.866059247	9.383118864	9.480754864	8.870809419	9.453737433	9.268676956
DNMT1	6.92467439	7.228767718	7.084826235	7.761117979	8.183924438	8.452249288	7.493922781	7.270967957	8.001202617	8.334696002	7.375015935	8.1865641	8.026829492
PSMC6	7.294255641	9.044040553	9.13160513	9.138674532	9.474138605	9.813743525	9.565867825	7.992342036	9.272564212	9.609598173	8.953767867	9.086375616	9.449520876
CCND3	8.311725226	8.576460528	9.038813302	8.476835167	8.69596066	8.204374907	7.802985983	7.803984867	8.561231047	7.52790685	8.311725226	8.152499281	7.963383478
PGRMC2	9.539873738	9.068790933	8.161720758	7.900291446	7.971403355	7.601774866	8.162398222	6.624980217	7.585739768	8.85104411	8.589527046	8.336454087	7.682006541
PPP1R10	5.45102594	4.72539319	5.124215008	5.116452878	4.685144866	4.852505025	5.483453799	6.115873862	5.015670611	4.734137029	5.091900344	5.657728092	4.291561381
ENTPD6	7.944183359	7.927639295	8.775557443	7.221105096	7.855206618	7.666797923	8.283903948	7.99252696	7.68989054	7.074182292	7.613986258	7.085081459	6.766440605
PSMD7	8.676906962	10.01605907	9.334039158	9.520352393	9.467672584	9.696930207	9.762021627	8.669450326	9.514460355	9.721832597	8.866957458	9.767333111	9.398840201
PEX19	6.668420877	7.002916016	7.074813708	7.101380571	7.322269746	7.31456222	6.667394208	6.429638066	6.854343185	6.768157957	6.908741657	6.908741657	6.719464006
NIPSNAP1	6.237288081	6.208914072	7.718233358	6.803142946	6.743502488	7.01841307	5.717341385	6.254627188	6.488374896	6.085839093	7.290188558	6.168524494	6.607531598
MYBL2	6.679410792	6.451749291	6.443446855	7.009241355	7.031084835	8.11642697	7.697377376	7.24045734	7.299426421	6.146525073	7.009241355	7.281797889	7.235072535
RANBP2	4.780708314	4.52170515	8.427260426	7.978428315	8.862658	8.466419589	8.159701233	8.088168158	7.360321781	7.260060274	8.166367306	8.5954881	8.443072127
TUBG1	7.30882354	8.168325612	7.288724244	8.697208225	8.283883512	8.031280638	9.207336052	7.646420543	8.570100327	8.305678182	8.905903841	8.77172543	8.603998071
ACIN1	5.452400183	6.425654337	7.13322673	7.309889253	6.949275208	7.699856274	7.684668378	7.131380554	7.341873254	5.623239882	6.815727988	7.202568492	7.495369776
SNX1	7.62458058	8.629018014	8.276849139	8.739863907	7.813504709	8.37196073	8.576238693	9.157951515	8.740113812	8.145338672	9.045212965	8.576238693	8.962465059
MRPL49	9.455548428	9.551456857	8.994254206	9.198804662	9.166924975	9.404954542	8.849245511	8.513734601	9.360490533	9.190718911	9.131631787	9.308046665	9.06904412
EPB41L2	5.494665731	5.114219867	6.045849567	5.860492812	7.580141553	6.089433887	4.850187674	6.31984057	6.116236907	5.825131408	6.341910255	6.874983552	6.873438608
LAPTM5	7.281811838	7.05771389	8.301862116	7.616709161	8.431863592	8.768366975	7.94925598	9.469518422	9.151173033	7.570744984	9.404631859	7.223771296	8.957849126
GALNT1	7.893325844	8.649855158	8.901208099	9.900894327	9.421113348	9.005670909	9.005670909	7.535357866	8.989310813	9.401404582	8.426954584	9.59568017	8.989881524
CDC123	7.363113191	8.282453709	8.234366634	8.657863397	8.495197089	8.054978364	8.959158342	7.99263849	8.895488995	8.456643982	8.132652984	8.561792404	9.064991726
ELAVL1	8.234366634	9.170789584	10.06806204	9.830018393	10.04508308	10.56339643	9.950611806	9.767813687	10.0581871	9.8470858	9.716991189	10.25595188	10.3172287
KIAA0100	6.003135184	5.14723645	5.513185686	5.630369793	5.217967101	5.064556595	4.974015557	5.366369641	4.853323274	4.943674941	5.682399113	5.443236767	4.660981891
TPR	7.155573671	7.200351188	8.005959889	8.172910764	9.806347831	8.357409667	9.412979072	7.384533049	8.76872221	8.70124912	7.973854931	9.25272303	8.382782949
CLCN3	5.707754	5.861177743	7.339340224	7.443511459	8.68455456	7.448492773	7.248822203	7.687019384	6.632830987	6.715377664	7.110858809	9.125264	7.58382145
MARCH6	8.300076923	8.664089401	9.119441968	8.923359953	9.354854745	10.58721871	9.206828671	8.644790012	9.025642563	9.171366727	9.215298058	9.547352229	9.132923269
EIF1B	8.434061138	9.085031323	9.741607265	8.8378788	9.023570208	8.363436879	8.247293	5.169573491	8.633808741	9.797931879	9.575987932	8.609279549	8.369909071
SGK1	9.248099255	11.08208013	8.625483336	10.71046518	10.74839875	10.86468541	9.962243793	10.82536743	10.86563339	10.77818639	10.98644634	10.67343907	10.74688779
NDUFS3	8.133974402	9.10295769	8.358289936	8.90959649	9.094032012	8.966560245	9.148449956	8.81049018	9.060384192	8.311715532	8.530909009	8.921189825	9.101297123
SRSF1	4.72598557	4.56033415	4.562230626	4.56033415	4.763073167	4.230810689	3.72219257	4.682439147	4.336327894	4.496304527	4.330683465	4.842790963	4.620590938
CD14	7.287803672	7.403747064	7.106486938	7.122836593	8.400596684	8.632845143	8.874716152	9.109494953	9.331286271	6.079968566	8.88476331	7.501390918	9.11154412
LUM	9.215324259	9.823324188	11.10281532	10.02786547	10.30344978	10.79783906	8.784597038	9.75498135	10.25567968	10.95652094	9.710097259	9.152769465	9.994867736
TWF1	7.450215387	8.402451128	8.830496701	9.631283197	8.472511018	8.613925592	8.985870346	7.971530775	8.997472071	9.194355166	9.584860365	9.493629701	9.201687517
TP53	8.340367358	7.687263676	9.103562	6.763533458	6.992581474	7.650784343	6.065735257	5.791713696	6.832813461	7.161461701	7.018870361	6.528489898	6.312118022
SAFB	3.963973379	4.047516573	5.549976272	4.93607907	5.440323311	5.448951143	5.843045477	6.330059114	4.969637903	3.974286891	5.085943426	5.257193725	5.361654204
ECE1	7.439066068	6.764257175	8.080427762	6.560228556	6.425802954	6.719394152	7.431567316	7.479533107	6.344359347	6.16338836	6.467401843	5.828766584	6.551993534
JOSD1	7.622278921	8.446175078	8.801537709	8.201177062	9.462636441	9.703026276	8.898400456	8.553997995	8.821912423	8.889053404	8.299930065	9.051463932	8.686156372
COX6C	11.35726721	11.65169784	10.84404903	11.37674859	11.81705581	11.12884013	11.16604733	11.27283715	11.44937602	12.23338699	11.41575901	11.50593559	11.60604869
MCM5	5.242941408	6.220767498	6.656343867	6.362491429	6.61843001	7.339649201	7.375537525	6.771378425	7.041729543	5.255473095	6.683315151	6.374841874	6.794859715
RPA2	8.468724483	8.621404064	8.852640909	8.332861256	9.49484537	9.695647877	8.51932992	7.917023978	8.845367613	9.796325438	9.302473061	8.344646046	8.739079299
RPL10///NDUFS5	11.36771528	11.30220253	11.31551571	11.14949513	11.61303605	11.80073626	11.34830529	10.59248633	11.30544658	11.75412648	10.46430077	11.02815468	11.66459922
TSG101	8.596348545	9.282658224	8.982938182	9.411330488	9.509559595	9.645333155	9.784095295	8.333480216	9.249157654	9.805298506	9.300934481	9.713414472	9.672161249
TBCD	5.886336689	4.630630025	4.791466617	4.649035565	4.554803687	4.885361752	5.109058953	5.919031669	4.712987748	4.805296992	4.540674442	5.3034369	4.77800783
WSB2	8.915873236	9.35311172	9.801699893	10.12008603	10.0583888	11.13121274	10.56215709	9.998011425	10.27677598	10.21565506	10.17214475	10.49615742	10.49165734
MTHFD2	7.666746521	8.353488066	9.305226514	9.158815348	9.791342598	9.298047714	8.683427155	7.08618752	9.003027881	9.697071852	9.053581475	9.053581475	9.230965793
MIR7703///PSME2	10.16647816	10.44814364	9.050950406	9.634671982	10.5164527	10.41084473	11.44394883	10.52265573	10.47181373	10.64631094	10.81025638	9.594383524	10.63403549
DAXX	6.856147851	7.323163774	7.47383596	7.408931638	7.96574509	8.026985302	8.403144794	7.169476534	7.592663938	7.213569169	7.171345461	7.513307489	7.688109694
TMEM106C	8.034626868	8.680069425	8.792536296	9.070597819	8.234841139	9.502876965	9.448882909	8.350334419	8.335922308	9.014388498	8.000331785	8.596200916	8.247284835
HEXA	7.589754874	7.659070125	8.100836228	6.838074803	7.420133078	8.859114536	8.837560663	8.184933398	8.153146311	6.725697281	7.02584824	6.772021963	8.214904826
ELAC2	5.196333765	4.771430533	4.611918689	4.853889836	4.554595368	4.830682672	4.930562549	6.036920348	4.614091416	5.331221793	4.756036507	4.853619061	4.725816028
CLINT1	6.92620132	7.306151677	8.476399623	8.611270455	8.594541862	7.456001478	7.434406662	8.391134101	8.309205793	7.858932166	8.800588776	8.845026331	8.646436537
SNRPA	7.133366331	8.117424063	8.650071864	7.964030395	8.117424063	8.756246857	8.663609639	7.916615272	8.437660608	7.52517436	8.588823546	7.831315824	7.9450456
SCAMP3	8.308425067	8.713777867	8.3857553	8.123774726	8.524776471	8.762368547	9.146178943	8.418543386	8.801106778	7.957281257	8.624213404	8.013892638	8.640113843
AZIN1	6.487169366	6.505667828	8.330428	7.341666854	9.234424624	6.682278488	6.73944952	7.398003194	7.534723747	8.471991225	7.95791901	7.528183518	8.023472603
ADNP	6.345984692	8.222245155	9.746731364	8.630032168	9.828796804	9.178395222	8.727485467	8.208313975	8.686435982	9.67650791	8.538446491	9.176226257	8.805601148
NCAPD2	5.786271324	5.931347088	7.117409465	7.065484458	7.065484458	7.855485707	7.17907584	7.210997063	7.065484458	6.513123229	7.142778061	7.386686103	6.901867929
EFCAB14	7.553679157	6.561718505	7.871801479	8.223603888	7.935528091	8.05964695	7.871801479	7.871801479	7.50225473	7.177380402	7.964361453	8.702805474	7.941313213
RNF13	7.091426322	7.025079339	9.342050369	9.081468956	9.842920783	9.595048186	9.237594367	9.675383338	9.024603588	7.857213942	9.095671371	9.745937467	9.628401327
AIP	5.237648482	5.513301808	6.595899405	5.77868439	6.308124631	6.463287968	5.817245254	6.695408182	6.014583521	5.720517221	6.231559114	6.162500758	6.818779849
RELA	8.358899537	8.848822601	9.068597097	8.935805627	8.659550402	8.811116992	8.92456848	8.165586177	9.000428773	8.151472457	9.231231427	8.503722621	8.299944603
RNASE1	9.016598419	10.02459455	8.571571779	9.209265278	9.417014455	9.390573389	9.970281379	9.073166511	9.615206637	9.22716432	9.361882374	8.580311647	9.892613142
ADAR	9.024615682	9.95095514	10.15320285	9.790823089	10.13104855	11.08675092	10.71283972	10.36562671	10.04944454	9.723979687	10.21895381	10.3559571	10.36420966
FBLN1	7.010377847	7.625256735	8.711952513	6.683208471	6.110477291	7.348222301	6.806657733	7.054558887	7.905789715	6.396992964	6.971313138	6.367349074	7.191858055
DDX42	8.386965611	8.514801863	8.838858052	7.782921035	8.318016467	8.530357672	8.957464075	7.721029784	8.406499276	8.406499276	8.378361202	8.112860108	8.591048825
PCNX4	4.376980651	3.871037539	3.68115997	3.816322257	3.691682997	3.816322257	3.519906315	3.828422735	3.816322257	3.92121595	3.807704373	3.816322257	3.717168707
DHCR7	8.261195767	8.670828559	8.104589292	8.526790241	8.078018136	6.78554697	7.999981929	6.003266285	8.223852493	6.643441326	7.8656666	8.51046537	7.484903153
AEBP1	7.323391008	7.830471888	10.05338273	7.772431464	7.64232342	9.787336923	7.565401034	7.745587681	8.976123855	7.525349536	7.084607035	6.857495101	7.792968016
SMG7	6.007583683	5.182003096	5.854172553	5.302379015	5.174272266	4.914006376	4.887735505	5.344361895	5.168827859	5.302379015	5.312253751	5.427615086	4.954266016
LBR	8.574934854	8.437200187	7.928457283	9.078703139	9.002595614	8.902600413	8.257363219	7.172827167	8.175631676	9.345948302	7.364787806	9.200657144	8.466005672
VARS	6.141227888	5.662053644	7.539224701	6.504435563	6.509647505	6.113968187	6.05688186	7.013361472	6.107151085	5.94744825	6.490671365	7.116764971	6.038297756
MYOF	9.828902791	10.11282196	9.449763284	10.03738042	10.25473202	10.54271875	10.79379841	10.02519154	10.48780216	10.36974919	9.870607211	10.50655393	10.43944105
OSBP	6.646771068	6.646167932	7.71834695	7.148484861	7.268158293	7.288190936	6.62937471	6.757177923	7.120518213	6.61506002	7.127875616	7.317805893	7.245013605
SLC29A1	5.824131951	5.319147453	6.684150106	6.041455461	7.013610417	6.722137703	6.041455461	5.245795704	6.187459247	5.019086812	5.640013139	5.938994757	5.982947618
POLR2B	8.650909864	9.406065541	9.71626669	9.35777986	10.11372667	9.683507801	9.585869077	9.540349809	9.480270401	9.996372385	9.606953179	9.997794359	10.13164552
TBCB	9.009476001	8.890869044	9.033590312	8.189951569	9.394770317	9.254711891	9.544702127	8.2696903	9.151050775	9.527419267	9.012419798	8.412868617	9.445048989
PRKAG1	7.469338403	8.290797557	8.349924092	8.607975605	8.304041181	8.377276321	8.576295209	7.861260029	8.349924092	7.536754457	8.535242853	8.349583915	8.507724413
ATXN2L	5.704998004	5.662053644	5.662053644	5.647836443	5.662053644	5.603191849	5.780773515	6.758689807	5.614943769	5.419581107	5.649271636	5.398727063	5.662053644
VPS26A	10.10280531	10.56884731	10.32564273	10.25374634	10.47896071	10.63412194	10.67155665	9.884005566	10.43171689	10.47896071	9.945647536	10.78005643	10.69793318
ENG	6.151593234	5.539637597	6.254793926	5.561305736	4.87742165	4.834057362	4.655006154	5.823020742	5.545167165	5.66330068	5.988879529	5.539637597	5.300256857
SH3BP5	6.728395291	6.06674633	8.577655069	7.056387049	7.375279871	6.219807679	7.440777809	6.320331582	7.593009399	6.657745417	6.420093036	7.494824187	6.955204817
C4orf46///TOMM7	12.06899952	11.63852756	11.09005637	10.85346471	11.37687802	11.35364803	11.03435567	10.55102264	11.09996206	11.75021762	10.40073546	10.96165392	11.3738681
TBC1D5	6.510355658	5.937756306	7.7103559	6.135225496	8.518146114	5.868061178	7.887387819	7.209056153	6.036226519	5.61457346	6.998767576	8.295687301	6.988169442
GBAS	7.890439165	8.444173498	9.254645253	7.940478391	8.713854456	9.402082765	8.267855039	7.945404515	8.275964915	9.475580461	8.444173498	7.927735675	8.172518648
UBE3C	6.493687532	7.95307	7.916211808	8.481334903	8.898789185	7.766555064	8.168193434	7.062468135	8.168193434	9.04465865	8.012392422	8.770423648	8.185724391
LPCAT1	7.401126898	7.756069461	8.341447542	7.802945792	6.883411786	10.23914323	9.351250916	8.331682538	8.443078713	5.969979374	8.936416361	8.121856515	8.214818013
SCARB1	5.428924438	5.921917471	5.845520209	5.428924438	4.915191447	4.63236233	5.513185686	6.374289286	5.428924438	4.815546866	5.814373556	5.150299213	4.908708417
KRT5	11.33512789	13.04097968	13.06815402	13.51414076	12.71655332	13.1278909	13.32672616	13.19389363	13.2366237	12.80062619	13.74954589	13.36293144	13.06820626
TIMM17A	8.312918093	8.288409483	8.889531821	9.165865244	9.33476651	9.200161341	8.925899774	8.218384469	9.675193557	9.449564547	9.442353961	8.992842852	9.478053503
RNF14	5.704998004	6.402024343	7.827604359	6.908925183	7.790654536	7.24392986	7.348551382	6.25933233	7.501610375	7.24392986	7.238423369	7.364013378	8.276484389
SCCPDH	7.035685351	7.149080212	6.142748599	5.90651104	6.10586035	9.090679971	6.194820092	5.591895518	6.499639196	6.194820092	5.600462755	5.869350592	6.162105335
SMARCD2	7.828350813	8.174469568	7.615521742	7.224724059	6.703403087	7.153911081	7.56586626	5.644188462	7.224724059	6.195378534	7.262153962	6.784589862	6.747534285
FAM127A	9.639020331	9.382132234	9.556057096	9.232083643	9.740943	9.469814956	9.231888718	8.449483076	9.460049144	9.776472838	9.582765494	9.181593015	9.002277218
NET1	6.488752888	7.656332186	9.304344856	8.523093647	7.178025766	7.098897395	8.606934373	6.290739044	7.270145851	7.053528111	7.328556055	8.301060399	7.50967566
USO1	5.888502668	6.159597729	8.295053021	7.944693282	9.180819211	7.698796061	8.284399891	7.778143162	8.085194649	7.87741612	8.583714167	8.866132361	8.717535346
HDAC2	7.760926554	8.194186863	9.368473787	8.422603726	8.878120621	8.494851484	8.41235262	6.633070721	8.484029139	9.007884813	8.39879513	8.577964183	8.327797216
PRKAB1	6.580702821	6.788489981	6.871190889	6.598008134	6.013867211	7.126884304	6.77503558	6.892236663	6.710348428	6.644538593	6.631820202	6.413180458	6.161500426
SUPT7L	5.592533688	5.66714266	6.385334175	5.714883293	5.623614433	5.663537184	5.689784478	4.754232646	4.999756427	5.835912392	5.34448636	5.834113415	5.586211406
EPCAM	6.777373951	6.919991624	10.57469175	5.913879889	8.088153596	7.361964003	6.958990487	5.503927821	5.612660974	8.759366474	4.957416435	5.589155864	5.890482585
NEDD8	8.743255701	9.778260699	9.887039269	10.17128562	10.21893153	10.17129806	10.19113052	9.4611117	10.15250646	10.11881824	9.957486232	9.680067787	10.13103311
HSPB1	8.497775405	11.45793955	10.61523832	12.31106173	11.89699769	11.83257943	12.16823958	11.06178854	12.2462548	10.76974774	12.77946671	11.80629335	12.00063108
EFEMP1	8.704417107	9.155742679	9.897222266	8.209794928	8.321450439	7.540157608	8.704417107	6.840023347	9.507989336	8.841892389	8.553105021	8.453478147	9.598154657
RYBP	6.768365313	6.768212488	9.803940093	7.523241632	8.971805852	9.745758244	8.419600454	7.315745956	7.675623205	7.541829357	7.720226625	8.863572062	8.16785843
LIPA	7.897821398	8.583510099	9.130437549	9.50225825	10.09312178	9.668647142	9.399683825	9.182224281	9.519934052	10.25432249	9.50225825	9.721291098	9.769886598
BNIP3	5.740287272	6.540785009	7.213794736	8.533649096	8.635061022	7.293202813	8.210563522	6.068592506	8.138004625	8.636774307	7.055688619	8.5954881	8.560477404
CAPG	5.750814896	7.685673578	8.382765293	8.120884727	7.960080868	9.522077063	9.132578896	8.335739787	8.985745465	6.246676879	8.849803551	7.757702388	8.699519456
SH3GL1	7.913902645	8.697586037	8.081904335	8.743078323	8.436722518	8.144527975	8.557913088	8.282088626	9.090340712	7.322328817	8.436722518	8.581392889	8.255988023
COL3A1	9.505982273	10.3907091	12.75756744	12.63104986	12.60719341	13.28149161	11.10737951	12.76069427	12.49603163	12.6284918	11.74396351	12.67343784	12.33406709
CDC25B	7.841992664	8.256030359	7.978722161	10.0067571	9.515373302	9.298719384	9.558339201	9.178322905	9.615714227	8.549479159	9.757231127	9.599866895	9.27833019
ATMIN	7.898791261	7.906422345	7.573132404	8.488861573	8.679879775	8.757810411	9.04578593	7.40881499	8.280676025	8.45090123	7.2813635	9.223501278	8.354360346
ZFR	5.78851368	5.443480913	7.331306527	6.485406102	7.495697978	8.146675287	6.729607967	7.28036638	6.81096732	6.343260455	6.719008981	7.720241321	7.930346042
SRGN	4.779151897	5.747496126	6.781538675	7.137155595	9.617422791	8.928189362	7.79295459	10.23224575	9.967380406	9.044218429	9.298963138	7.458682475	10.57008942
PLAT	6.612990772	6.489717978	6.355217748	5.792505889	8.427158683	7.10301615	6.221838877	6.940840798	8.433987699	8.83893293	5.543665479	5.674969014	8.01010006
LRRFIP1	7.004211146	6.663090171	7.337135075	8.213605508	7.950775374	8.535600321	7.780668773	7.442655132	7.533668667	7.10207883	7.978611364	7.979498596	7.651977694
FAM32A	8.550053662	8.55404001	8.48780856	8.095240498	8.484597385	8.532997413	8.887860758	8.259612072	8.484597385	8.124267635	8.298650544	8.079991624	8.859172195
GDI1	9.34533642	9.790479551	9.869595128	9.456717466	9.533473602	9.853298626	9.173090966	8.828404689	9.457737419	9.244147513	9.576385656	8.644249795	8.522037218
NR3C1	8.883269759	8.978639735	7.973302464	8.856435308	9.677544355	9.721827652	8.822214818	8.883269759	8.264863097	8.717959747	8.307402562	9.181250278	9.187465572
TBL1X	4.581422292	4.371033271	4.876295245	4.493661913	6.001904978	4.154988553	5.418617779	5.284525617	5.40857349	4.608550611	4.460203505	5.436601329	4.970877015
TOMM34	8.108727565	7.751283977	7.962236207	8.125063936	7.419882591	7.592348103	7.774635348	7.554775065	7.83527639	7.546122286	7.969473377	7.651814342	7.482931506
UBXN1	7.753622984	8.804250736	8.349198959	7.984881413	8.051327985	8.295908584	8.815768073	7.844789953	8.142088413	7.787909265	7.847674641	7.912196983	8.493930004
ABCE1	7.153953671	7.35551944	8.522016421	8.783370812	9.682400581	8.889340773	8.713776924	8.135273961	8.566104566	9.297249446	8.79931491	9.432771882	9.398362263
MPZL1	8.71684443	8.573536768	9.431311975	9.250516945	9.401240466	10.35417038	10.14854937	9.401240466	9.444623217	8.337914665	9.329614885	9.347146639	9.62283012
PON2	9.548687908	9.942240433	8.647792566	9.642825108	9.614212041	9.086542048	9.323514332	8.017053826	10.000824	10.02070831	9.090976635	9.771069497	9.674796031
PPP2R5C	8.264026098	8.350133943	8.708418949	8.223171406	9.319201907	9.070541315	8.457908193	7.339379077	8.625318834	9.565300343	8.400011051	8.566999952	8.625318834
ARIH1	6.539494015	6.191656457	6.483501801	6.481469995	6.780746602	6.929943429	7.194996021	6.72516639	6.610022208	6.446682589	6.314203797	7.526247573	7.264977402
B4GALT1	4.61600927	4.483959801	4.529398956	4.546554652	4.423927033	4.546163936	4.546554652	6.086904546	4.337938676	4.546554652	4.591322987	4.584644795	4.709603657
CEACAM5	6.859501858	5.959212315	5.702184071	7.163312198	7.621433807	4.969928337	5.51028049	5.759971992	6.278843032	7.724111764	6.491411182	7.488677836	6.86022092
CYB5R3	11.49302066	10.8293708	10.42107187	10.26983647	10.06871605	10.60474773	10.48581503	9.860476603	10.47921509	9.668081416	10.59050082	10.4794954	10.57951514
DCAF11	7.552313498	7.774651886	7.278942394	7.147767812	7.446900186	7.52026173	7.890566019	6.123564894	7.467619397	6.530325823	7.278942394	6.913284567	6.766440605
IL13RA1	9.161699711	9.373161703	8.724335226	9.149421961	9.331583675	10.78217071	9.663693098	9.725738896	9.332716009	9.151113761	9.741572368	9.396739535	9.503937955
FAM3C	8.5621816	9.836189482	9.284254157	9.063007449	8.793998855	8.68690041	8.106782857	6.829020205	8.547694153	9.029677732	8.732664876	9.087639581	8.253952677
RRM2	7.348274792	7.733093177	6.592751964	9.694697355	9.668432047	9.418327764	8.896714766	7.994649418	8.848810114	9.579026904	10.41712301	9.847938947	8.832318569
B2M	12.79133673	12.84785133	12.58971828	12.40130794	12.57937887	12.74026016	12.28467976	12.25562859	12.83045013	12.6506156	12.97153981	12.37558499	12.53321055
IMPDH2	9.335464514	10.52382148	10.20883728	10.1918572	10.98532887	9.484949298	10.52956037	9.132767372	10.12351705	10.7241467	9.242134809	10.015876	10.18573812
DCN	10.75635269	11.40512831	12.03253241	10.95991475	11.58506108	11.97731405	10.25664856	12.23698912	11.58506108	11.20900906	12.26100827	10.94294379	11.87142928
ARAF	7.915084427	8.082878719	8.422565135	7.703984444	7.016898237	7.510263912	7.822757557	7.706328819	7.977446039	7.024913343	8.214346875	7.24268193	7.202753272
PSRC1	6.753052555	6.291085563	6.000975628	7.011936559	6.381370765	6.779088428	6.408575125	5.217112432	6.533092354	6.875806453	6.119127196	7.034436695	5.815705508
CKS1B	8.980569514	8.778552748	8.531855555	9.233690342	9.337796738	9.716840621	9.595384832	8.838368252	9.259480619	9.524118618	9.367888519	9.079039951	9.629082153
UBE2A	7.778984165	8.179020014	8.492732299	9.184106661	9.713667082	8.137152831	8.693550247	8.306959035	9.110450221	9.67092593	9.757363989	8.853370532	9.203900157
AKR1A1	9.247013477	9.921164743	9.597610078	9.1067253	8.735482406	9.635509379	9.209747299	9.127158416	9.453342895	8.878189922	9.271212329	9.054354388	9.214147296
UQCRC1	8.914812195	10.71767075	10.0939803	10.56509835	9.842657461	9.690472257	10.38177316	9.806553105	10.31203977	9.062366008	10.32441054	9.97083981	9.944774332
CTDSPL	7.880829035	8.34617423	7.637744879	7.77338986	7.605115542	7.172969374	8.266124151	7.863243574	7.055410701	7.130298898	7.392717319	7.951807359	7.164482522
DVL3	5.739936959	4.890087712	5.272498583	5.14023952	5.424221701	5.482335511	5.423441413	6.034195284	5.251267717	4.800630332	5.341797819	5.334090827	4.989700942
RPS4Y1	6.465389302	5.873564587	11.69086191	10.94805321	5.210351789	5.506467207	11.49914556	10.13526181	10.93232025	5.990623454	8.2149936	10.7246415	11.32758624
FARP1	7.050739111	7.244138822	8.484664693	6.252547227	7.308213784	8.040907602	6.287720048	6.635236574	6.781755218	7.488880938	6.773557489	6.516472595	7.011762015
GSPT1	5.736366561	7.855985265	7.34258666	8.874687497	8.670209564	8.720200137	9.168643781	7.34862396	9.255466776	8.825047635	8.901233312	8.772680271	8.955194444
COASY	8.316870407	8.715330357	7.637730418	8.229699396	7.860576935	8.587032304	9.33756124	8.722891458	8.413626154	7.880216236	8.390535208	8.330509103	8.330509103
SEC63	5.878708584	5.648444666	8.104219434	7.129271076	8.143007285	7.508168346	7.612888588	7.500650395	6.807950961	6.186501172	7.890276984	7.849712908	7.922754676
SLC25A36	5.729115644	5.241091051	7.934099871	6.033149319	8.523674554	6.926285725	7.618884157	6.674035672	6.633065436	6.067527702	6.644826816	7.543415353	6.69902892
SLC20A1	8.252547485	8.933112899	8.053073731	8.68140816	8.152066737	8.917011337	9.173993901	7.993011716	8.355118916	8.368253539	9.011443581	8.801387559	8.914176705
GNG10	9.660922791	9.561958942	9.806104129	9.427296246	9.08021859	9.05397459	9.118667749	7.791202376	9.796550554	10.03099151	9.675494087	8.626546955	9.429435332
NSA2	9.739848372	10.31064937	10.32949472	10.20444563	10.03426986	9.4221299	10.09477152	9.435976365	10.38712855	10.31386243	9.889756408	10.1883751	10.77177192
PRDX4	8.705897966	8.877695592	9.780695697	9.509408928	9.841707027	9.788454899	9.65995048	10.12154812	10.61097906	10.45767712	9.780695697	9.483159317	10.27632422
AFF1	9.103849304	9.685067687	8.449114628	8.888956226	10.20806615	10.04458406	9.955474494	9.005222443	9.057090053	10.07365447	8.357341364	9.734712992	9.609291438
CD55	8.128476647	9.572506063	7.615617267	7.320345445	7.424847638	8.150971162	7.84806901	6.459513595	7.704907144	7.979725015	7.463023296	6.967944407	7.610402677
PKP4	4.238303615	4.422531311	6.980154675	6.041238763	7.334097399	6.898993715	6.705795365	5.539617584	5.857140206	4.774903943	6.493426207	6.870069742	6.680417353
MCM6	8.886496349	8.96046149	9.19414092	8.720386789	9.894064609	10.07621563	9.020069319	8.249379923	9.122577768	10.04466185	9.183842629	8.850049614	9.170210765
ETFA	7.104287633	8.457745329	7.356960939	9.002009249	8.399111027	8.455992868	8.950121527	7.632379024	9.186345451	8.598489015	9.120285795	9.014571749	9.373392022
LRRC41	5.694673925	7.526828511	8.394739165	7.871679351	7.712155602	8.214007287	8.6853298	6.944929253	8.311451602	5.362443711	7.56222315	7.696142447	7.758209365
CHMP1A	7.756748847	7.988328863	7.869609079	7.81269756	7.173119111	7.657357317	8.171748947	6.79639845	7.770458445	7.176659431	7.147569322	7.09222582	7.344451478
WDR82	9.450752972	9.623562523	10.09167585	9.620250862	9.893364486	9.666168959	9.124391466	8.778391149	9.27518162	10.03084304	9.540872916	9.981855409	8.976235622
EIF4G3	6.044821908	5.980065058	7.669865269	7.600789926	8.864112009	8.330810854	8.599666805	6.432622967	6.910639783	8.007855337	7.070434009	8.436707562	7.669865269
DNPEP	6.199794686	7.243128427	7.219861444	6.905262546	6.933565343	7.000191789	7.728923944	7.278858327	6.836617317	6.779189396	7.433365779	6.83755469	6.734261315
CDK2AP1	9.817170442	10.11842769	11.28457417	10.49718423	10.28154956	10.57436213	10.49718423	9.77925582	10.79795633	10.91903078	10.74559217	10.06363288	10.30033248
PLK2	6.832773629	9.039782639	7.634274454	9.630211257	9.16483709	8.97957603	8.884106082	7.462852468	9.00146788	9.069291478	8.716495802	9.529174086	9.001080451
CPD	6.768477895	7.180479648	8.11715412	7.27855041	7.925071679	7.340057261	7.789832523	6.991694398	7.549917577	7.822108709	7.726981173	7.863929365	8.185686128
HEXB	9.330412466	9.277680348	9.099224074	9.437772729	9.336732654	9.89203605	10.06633529	9.598951788	9.815495584	9.175800116	10.43152428	9.809389006	10.15327596
FURIN	7.197370831	7.180138743	7.346968947	7.579811248	6.896797489	7.07795521	7.695327816	7.910657783	7.249750213	6.137382724	7.511688543	7.563324764	7.281294077
CCT2	4.060588737	4.542092229	9.495152967	8.606409461	9.703256944	8.712532343	9.072984274	8.705637594	8.428865709	6.683150972	9.158031067	9.071628433	9.652409337
GNL2	5.921516575	7.109336885	6.598708537	6.912001995	7.611911265	8.123285492	7.762090803	6.564193709	6.915783821	7.477807872	7.659941552	7.392744252	7.593765174
CAPZB	8.420263458	8.757377451	9.727065808	9.152376239	9.081729325	9.74078961	9.071746949	8.278204169	9.619852725	7.907305143	9.713614684	8.920122039	8.659648893
ALCAM	5.025744974	5.645572522	9.338649456	5.439733182	5.745830158	5.741129365	6.434666858	4.871867299	5.636291554	5.591438841	6.355052897	5.751088832	5.863158662
CIB1	6.70050387	7.649904846	7.005421417	8.484541622	7.703508426	8.950431888	9.060565113	8.649413812	9.180412351	6.991494648	8.536246378	8.721323746	9.102258169
ARPC1B	8.138565884	8.827957596	9.757723257	9.142321838	9.015615981	9.972102447	10.83381628	9.852100935	10.41419847	8.712405712	10.27692162	9.170867391	10.10175675
CCNC	8.654038394	9.476133821	9.327564409	9.434609962	9.52049293	9.066385205	9.48770331	8.344043794	9.712607441	9.811054571	9.102599086	9.540077312	10.08374647
GNPAT	9.22627019	10.1859745	8.301455329	8.370906302	8.448284603	9.228645068	9.158578839	8.270275206	8.655495764	8.691050523	8.186104846	8.795948402	8.919538941
PPP1R12B	6.875522243	6.923150971	7.554983965	6.020468936	7.121850632	7.104363995	5.814322515	6.229066374	6.623751162	6.623751162	5.981835631	6.195508373	6.623751162
MYCBP2	8.982101085	9.357616723	7.740581593	9.546184201	9.474398303	9.2087351	9.783314971	9.21247336	9.386983736	8.900349683	7.929352166	10.29830376	9.613259952
RNF41	5.398685942	5.308386192	6.108000882	5.540549145	5.975772154	5.576250243	5.611577484	5.252273981	5.429928515	5.556016877	5.433198916	5.390211883	5.540549145
ACSL1	10.26808211	11.14939517	7.265009965	9.246342841	8.874768055	8.176458514	8.225724662	5.929652855	8.93080113	9.577268281	9.104245637	9.199749373	8.636592899
SETX	6.511852192	7.542136299	8.080318995	8.080318995	7.88532248	8.60716763	8.400965695	8.12451636	8.23951646	7.974767235	7.4409603	8.602129873	8.904130423
NDUFS2	9.296656004	9.847258123	9.231681765	9.558881009	9.29187664	9.660577161	9.60624622	9.407352449	9.453635744	9.25937661	9.695842519	9.313096665	9.617313672
RBM6	7.658579259	8.117099365	7.013250986	7.366682786	7.917391655	7.759691655	8.105295797	6.172812292	7.351542618	8.292223668	6.856260028	7.690398906	8.151269942
PGM1	8.794804824	10.12564209	9.936884715	8.685997356	9.659857963	9.324122981	9.597199517	8.374568088	9.145656611	9.638208107	8.962748306	9.161773129	9.15411293
NASP	6.763266805	6.900933785	7.278669235	6.314471493	6.573646073	8.571642078	6.573646073	5.254653287	5.949889926	6.91514211	6.181368923	6.052796732	6.064053956
ATP6V1A	5.230759795	5.425928979	8.325799691	7.868544397	9.560441774	6.970428476	7.479346621	7.097619433	7.163325573	6.38148765	8.166850665	9.382422284	8.747685239
CCZ1B///CCZ1	9.753912154	10.0448202	9.849480142	9.829079828	10.91615829	10.88018911	10.01507096	10.57834264	10.05737408	10.67121468	10.09150218	10.30445103	10.38092675
CCZ1	6.641084261	6.010243539	5.316500245	5.435377577	4.531564113	5.124059637	5.085648476	6.701390137	5.278107367	5.964610047	5.399402073	5.380279245	5.13838601
CLIP1	9.329017494	10.10704228	8.825232337	9.729005444	9.095586381	9.129297038	9.021251925	8.579313172	9.21716557	9.838838958	9.305952565	9.21716557	9.058624604
MYO10	7.659195107	8.646972989	8.995658008	8.952796303	8.500545437	10.46098074	9.543007719	7.991738553	9.026900613	8.648649023	8.946884009	9.254472198	9.233374236
KIAA0141	5.642517109	5.289513448	5.602775859	5.455141332	5.086656342	5.513185686	5.242545871	5.07259384	5.885418141	5.123073862	5.490892432	5.489030653	5.385023672
PPP5C	5.383389524	5.078595077	6.712245614	5.892718081	6.405009492	5.32568672	5.945527851	6.130334921	5.714695526	4.977993644	6.540664241	5.642286894	5.465313485
RSU1	7.096956094	7.842810247	8.528564677	8.077353437	8.672759358	7.198891931	7.495053378	6.764686056	8.418802794	8.750981713	7.94317565	7.758045312	8.732129123
PAPPA	4.3279529	4.168696289	4.177162173	4.585808137	4.724666378	5.390639515	4.788518588	4.144453093	4.448093242	3.936892856	3.899534095	4.870702512	4.608333644
EGFR	7.071034079	7.025397638	9.545478187	8.195341032	10.93639685	9.017294891	10.47473982	9.382232955	9.567880086	7.686448714	9.390750192	9.558289998	8.089067713
KIAA0196	7.306192015	7.989834183	8.048416672	8.415247161	9.182983878	8.574274896	9.057195488	7.883950721	8.574274896	9.42586498	8.603519465	8.477193681	8.619996129
MED13	7.312343985	8.231164235	8.469904694	8.079444134	8.456114615	7.622752516	8.687139701	7.851395764	7.951879383	6.815051609	7.401133395	8.491408339	7.954125867
CREBL2	6.123380597	5.955044286	7.731563043	6.670612891	7.799916325	7.404267817	6.877322631	7.349820701	7.36760674	6.587623053	6.983499871	7.661584927	7.850915148
KIF5B	8.556582958	9.923329368	10.20925536	10.82805889	11.23227417	9.699046896	11.34498841	9.806223882	11.18022501	11.17020772	9.759989267	11.56395629	10.82106222
HNRNPDL	8.010280037	9.327111813	9.503937955	9.112411873	10.20127779	9.535783356	9.603653882	9.028494188	9.503937955	10.0313025	9.503937955	9.515169739	9.881819073
MORF4L2	10.93666257	11.26822653	11.28408878	11.41652107	11.64743672	11.84475793	11.32448421	10.57312566	11.41652107	11.8914072	11.05529438	11.2456233	11.65892294
EXT1	8.165243327	8.46734482	8.700587787	7.989576376	8.475323971	9.040754433	9.764890522	8.136455014	9.075094731	8.313398805	7.778306565	8.252543025	9.631868384
SPEN	4.959634206	4.767546886	4.921168198	5.938825822	6.497283299	5.847678996	6.02554552	4.310781684	5.178657955	4.852214331	4.798994966	6.137663774	4.678015307
ST6GAL1	7.462530675	7.51164876	5.809011312	6.492882541	6.656274956	7.14965816	6.618265681	9.337811228	8.737218145	6.962341752	7.147068111	6.778727001	9.113243497
DYNLT1	9.386944097	9.700322022	9.87137333	9.755354564	10.68661376	10.4712286	10.54176481	10.05188272	10.30708962	10.57325252	10.39411052	10.2308644	10.87120798
NDUFA6	6.036033054	7.125684662	7.070543429	6.459993447	6.923252334	7.10223908	6.74775476	6.848926092	7.187983622	7.035366039	6.906629547	6.661092723	7.922089185
ACAA2	4.91433294	4.661655927	5.280767416	4.638971493	5.14759049	4.790463511	5.12483157	6.066400047	4.94101875	4.973643936	4.973643936	5.004003748	5.205553654
SDHC	8.782717983	8.932249707	8.629928163	9.069624449	9.351407959	9.120750276	9.368799695	8.827452552	9.059109349	7.685016841	8.419114222	9.271448555	9.203518104
ST14	8.169160371	8.975528666	8.884768399	9.204578766	9.002496075	9.299691841	9.533281866	8.824302531	9.452316647	7.905789715	9.926381113	9.153541167	9.128902538
PTPN12	5.429477411	7.208831012	8.346916946	8.721144032	9.562493785	8.471539026	8.141226246	7.997762666	8.728579611	9.553481062	8.248459843	9.388930513	9.085063055
NID1	6.40325413	6.391328748	10.58371412	8.406087678	7.718569565	8.038274936	8.680221066	7.720241321	8.110812782	8.940499145	8.902948205	8.188571955	7.707879154
TWF2	5.959316186	5.74243754	5.881168327	5.868075867	5.681058563	6.197802742	6.364314935	6.441863527	5.881168327	5.14302887	5.889857033	6.307544087	6.189318616
PTGR2///ZNF410	7.717553255	8.232937583	8.040693273	8.150106364	8.152440518	8.949349014	8.441230212	6.804377273	8.163711675	8.711600672	7.753238265	8.171539312	8.152440518
TJP1	8.623342286	9.006878062	8.765765031	9.576309135	9.205247599	9.632585643	9.158291064	7.822963214	9.267146196	9.523435361	8.482248701	9.73265801	9.267557721
EXT2	7.29658489	7.638625893	8.334664225	8.0627632	8.337540686	9.738482368	9.181302254	7.122664579	8.24673615	7.956361673	8.173663314	8.459248634	8.247881772
PPP1R15A	6.147066734	7.5697013	6.895672824	6.358461339	7.107294926	6.474104184	6.982414078	6.241970698	6.950572539	6.771892189	7.191531977	6.81845143	6.530187756
METAP2	4.599025942	3.605346658	3.431990978	3.518137608	3.435699305	3.518137608	3.498941746	3.481496554	3.553664389	3.508601861	3.475234934	3.694281303	3.518137608
MEST	8.240679295	8.273225197	8.691050523	6.555159675	9.723338827	8.791515075	7.270726614	5.403277175	7.726100174	9.683512758	6.664639519	7.134106989	7.940596188
EPHX1	8.119319459	8.71713977	8.584989347	8.185543341	7.452751514	7.821049163	8.022641111	7.3925389	8.289117994	6.221246216	8.218722847	7.281797889	7.486327618
LTF	6.855975575	8.982283879	4.967412907	6.472452957	11.20159857	7.83005886	4.937625874	10.07522192	10.80824594	10.25283677	6.38403052	6.778727001	10.85869237
LANCL1	6.345696676	6.003903157	7.591652076	6.562550787	7.044069208	6.226292959	5.580437769	6.428438251	6.220444812	6.197218419	6.725489497	7.057819287	6.502000475
EIF1	10.59724529	11.65319704	11.41177796	11.02797754	11.64935398	11.13252117	10.89296477	10.78514275	11.17431064	11.6715361	11.77292999	10.93000353	11.23168223
ALDOC	7.434406075	7.658356235	6.471228815	7.428254435	7.4554713	8.242157525	7.026716767	6.355008797	7.543977637	6.829472517	6.384020828	7.018997964	7.135686212
EFNA1	8.725978649	8.667346052	9.41574026	7.745726901	8.25366075	10.31044591	9.069254467	8.815322244	8.423322796	8.19573687	8.336360779	8.219311976	8.615498337
ASNA1	5.675623428	6.24238053	7.543875123	8.052184505	8.032285741	8.539769557	7.952313864	7.592274689	7.996551948	5.460254457	7.948138052	7.762670624	8.207034455
ACAA1	7.601419448	8.230967016	7.077200182	7.392642214	7.474898854	6.670270067	7.846631541	8.104150226	7.587754715	7.440074556	7.453025544	7.728510522	7.437840981
SDHD	7.872402723	9.135467343	8.959996572	9.174345077	9.018090814	7.774019722	8.343982476	8.741014396	9.335145604	9.909852908	9.127531967	8.829942585	9.094050765
TMEM184B	8.692931701	7.967947234	8.154662957	8.127077729	8.124199138	8.728173815	8.668892414	8.084901002	8.081750093	7.85069839	8.594817729	8.220510023	8.713305388
RPL38	10.74846779	10.29219237	9.392048755	8.536353607	10.91689985	10.75292516	10.25420612	10.3830218	10.09131829	8.912927046	9.839997973	10.85649186	10.9424169
BCKDK	7.48648412	7.595279111	6.715166317	7.181973269	6.819098158	7.420766733	8.278353634	6.767907792	7.762988374	5.221881646	6.668545097	7.458527463	7.181973269
WIPI2	9.739956601	9.073017026	8.297896292	9.083147617	9.677544355	10.10812364	9.657062042	8.887082462	8.717255741	9.453465554	8.213899855	9.446538147	9.003080619
MAN2A2	7.739908347	7.584399177	6.749824287	6.659779885	6.538550294	7.087752482	6.738752046	7.077902005	6.902002335	7.18685593	7.009070078	6.736956095	7.109354091
RB1CC1	5.139476738	7.045550203	8.62251807	8.368265633	10.2470855	8.709633547	8.657411041	7.163760284	7.676472159	9.658162817	7.640637287	8.701486475	8.531257082
SFRP1	3.736904336	3.633727443	6.22342152	4.388887172	3.698240549	3.831726402	4.857739642	5.105121167	4.223098323	3.53027729	3.781681821	4.177156822	3.903624716
UBE4A	9.153952092	9.576611409	9.041298003	9.203491345	9.882330495	9.212209083	9.805536281	8.931111269	8.913266945	9.473429939	8.636218022	10.06610432	9.622291494
MYO18A///TIAF1	6.705204782	8.225702554	6.464081852	8.092848076	6.465457777	7.495698177	8.57072642	6.424815563	7.796927041	5.914981269	7.413385299	7.934060266	7.510401926
KDM5A	7.828633343	7.817178243	7.510374965	7.374225118	8.823868893	8.00385014	8.708434351	7.482706676	7.449745749	8.21891529	7.281697222	8.44763562	7.828633343
FIBP	7.754260088	8.694622039	9.051496749	8.743377881	8.615490096	9.174694609	9.207509297	8.23827245	9.127647664	8.884664955	8.548278684	8.6136372	8.722133789
LOC101928623///HARS	6.756944813	8.936141097	8.226069943	9.19614886	8.609962204	9.084362544	9.644592466	7.991464019	9.095153382	8.25545565	8.714261724	9.06193354	9.227408455
SMS	5.275569796	6.501659028	9.613433027	7.128629036	7.097720056	8.428328337	8.223223171	5.191098596	7.535243715	7.391635069	7.051342267	7.082142933	7.468202455
ARHGAP35	5.886336689	5.389619649	5.846631834	5.829390508	5.892114841	5.846631834	6.602536887	6.928046499	5.330759237	5.504906937	6.024841086	5.938186003	5.217169903
CBX6	7.841771741	8.029599146	8.640951169	7.3895748	8.942061027	7.650638916	6.987727313	7.257410622	7.344233933	7.887466607	7.650638916	7.360019368	7.005436866
ZMYM4	7.064583388	6.172408292	7.629719547	7.033849898	8.025282422	8.098883856	7.832776896	6.470645997	6.662058387	7.226071103	6.767875657	7.723518506	7.502008089
RAI14	8.012317097	7.923594183	8.423142607	6.679761245	8.201984719	9.078756201	7.982799199	7.492539772	7.846502169	7.374378068	7.667568497	7.272455997	8.604092497
ALDH3A2	8.40859608	9.68564802	10.01425549	9.794017303	9.650525337	9.283287251	9.87455152	8.844614603	9.389217825	9.649948211	9.68564802	10.39237763	9.551662578
KPNA1	6.71608239	7.100857015	6.93656445	7.150605387	7.716869773	8.407028704	8.137405984	7.17213253	7.234956314	7.591605646	7.430771748	7.230375253	7.921599583
CTR9	6.108572764	7.795102101	7.769194554	8.176786293	7.626745948	8.01400602	7.922690032	5.523896414	8.110040553	8.416178719	9.258334491	8.240904634	8.01400602
SEL1L	7.703566063	8.348901983	8.221976604	8.369021555	8.926748828	9.219084181	8.439451717	9.69844764	8.873667866	8.911437506	7.892359541	8.8897515	9.348654583
PPFIA1	5.17156394	5.257086023	6.456636933	5.925064089	7.624040067	6.466570778	6.269588371	7.623283906	5.854661533	5.402348004	6.463590543	7.095951814	6.269588371
LDLR	5.554095106	5.746716207	5.605544387	7.482929798	6.97955682	5.771658943	6.237831432	7.442670384	6.22810762	6.133009087	6.658101518	7.522235134	6.667180596
IDH3A	6.104418208	6.599178206	7.66038889	8.60716763	8.448595099	8.296096462	8.172777676	7.015656043	8.858585316	7.935015059	8.533446927	8.580833928	8.913198875
SDC4	5.615816733	9.308158161	9.15924921	8.632716019	8.349400378	10.77856672	10.14033088	7.831315824	8.817513653	5.33184969	8.415001147	8.617260511	8.985471888
HNRNPL	6.380044321	6.380044321	6.592301166	6.568966787	6.437641947	5.930863407	6.380044321	6.484675037	6.510254423	6.114272791	6.202500761	6.195036796	6.450788323
OPTN	7.302902987	8.227166736	8.91663863	7.132539438	7.141400409	7.534874292	7.198798899	7.111384495	7.889602023	8.412291483	7.746559629	6.737423776	7.587672524
PLTP	7.146461036	8.062271521	7.889024561	8.194481988	8.931593681	7.94927	8.434578233	8.001241579	8.708738275	8.265592907	8.424534164	6.74353212	8.487904775
BIRC2	8.665158437	8.922742522	8.602736419	9.124357128	9.172900211	8.909746975	9.007896882	8.812270937	9.048303494	9.206098878	8.836527763	9.606251325	9.338229191
NDUFAB1	10.011757	10.68776119	10.01501932	10.26870172	10.3691719	10.37605497	10.57797871	10.19633052	10.80607695	10.63841441	9.996085059	10.39237763	10.91556307
COPS3	7.688426753	8.360588684	7.895522714	8.377584484	9.156523995	9.204337988	8.938188227	8.292162379	8.845671931	8.657430189	8.37854215	8.846258216	9.303506395
IER2	9.919495754	11.26556527	10.02184815	10.53365119	10.54514948	10.94238644	10.32890572	9.93724492	10.53137268	9.591994124	10.51757317	10.87207351	10.42014073
SEC14L1	5.170520415	4.744726808	5.260859766	5.243029361	6.314686943	5.005973696	6.92420678	5.670916801	6.027209621	4.965830951	6.03682696	6.441934026	6.081696181
TJP2	6.128408737	7.940603573	9.160691439	9.215704923	9.553063964	8.365754541	8.822606222	5.863771317	9.24874393	9.414269189	9.443556322	9.607968981	9.422869569
MX1	7.80003618	8.765153638	7.704218251	8.827389056	8.571014462	9.519204134	10.36175842	9.622034005	9.025530463	8.579929369	10.39526463	8.973471563	9.373785469
CTSL	8.650971563	8.260872021	8.528564677	9.225156504	8.654483189	8.545553685	9.493531833	9.458845692	9.162879261	8.578723007	8.925095477	9.032413753	9.372341108
SLC39A6	10.7299195	10.94012067	10.46917194	11.51690192	10.15388826	11.19752147	11.6705307	11.17521097	10.07254212	10.3751157	11.99308829	11.50360518	10.55823778
UQCR11	11.01452388	10.73156375	9.577171162	10.25546623	10.03265352	9.711278363	9.844103884	8.960884153	10.31233586	10.74724193	9.356103275	10.01680078	10.13358595
ARL2BP	4.531812045	4.001702383	4.173783259	4.061741681	4.337191748	3.956634212	3.965734805	4.839955867	3.862145798	4.006919131	4.079709928	3.988774141	4.073248752
PAF1	6.751642734	6.796659537	5.964187231	6.359915717	6.543563739	6.516706814	7.529167832	5.99528933	6.22407002	6.528562835	6.467396354	6.817925603	6.361269153
BIRC5	6.355100134	6.111068908	5.633784332	6.357755551	5.531939893	7.299457273	6.483435281	6.125285284	6.340397841	6.233948706	6.264935175	6.554091771	6.085858833
TSPO	9.395244942	10.65251801	10.20615337	10.82832157	9.57214361	10.07536418	10.09852183	9.555813682	10.86571962	7.733023126	10.45397751	9.839967048	9.837554147
NUP153	6.875426733	8.123228	8.433790445	8.815282157	9.718053382	8.786313031	8.557507044	7.507689976	8.553828685	9.839704512	7.62392062	9.192090705	8.655116486
PRMT2	7.29512511	7.236327262	8.580092125	6.731212872	7.271431839	8.455821209	7.577962066	7.29512511	7.602988074	6.795222877	7.217073847	6.678020864	7.387311679
DGCR2	6.528111691	6.186111888	7.528660175	6.396667238	6.19698093	6.156883544	6.709100762	7.069755353	6.100989369	5.891727259	6.920052563	6.273744561	5.909527724
RALB	7.576573842	8.527489112	8.636125846	8.980102795	8.386418734	9.451048113	9.550198437	9.026180168	9.26989596	8.841791137	9.52813252	9.019802199	9.488697059
BRD4	5.678064178	7.03042313	8.265626338	8.679851894	8.562699273	7.289050085	8.326854651	7.614852945	8.287962482	6.966884321	7.807726547	8.272500463	7.617117632
LOC101930112///SPG7	5.850502373	7.488839788	7.534094414	7.308155927	7.282716022	8.191710803	7.84553751	6.730621042	8.164069833	5.603528673	6.572534943	7.164099569	7.338963903
IGBP1	8.955658467	9.14782008	8.936454765	8.156414343	8.792903156	8.763214118	8.905895663	7.905006021	8.614070498	8.918762065	7.828864009	8.38791598	8.844858503
GOLGA3	8.661168792	8.587494124	8.359579588	8.242089861	8.082208558	9.012108407	8.869652047	8.328839693	8.4370413	8.371485898	7.493732896	8.348970739	8.744557866
MCM2	7.122095388	8.034318739	8.830344572	8.711988882	8.86914907	9.873832048	9.208843644	8.300567572	8.843579165	7.879777877	8.666111262	9.073531515	8.587278472
PEPD	8.459098258	8.562954964	8.858470598	8.397718159	7.996472375	8.208880017	8.452655627	7.97328535	8.640521052	8.183779126	7.915393648	7.915393648	8.260609864
ARFIP2	8.911902643	9.115615715	8.531948611	9.223426717	8.318449112	8.729646835	9.155861972	8.295713502	9.162604377	8.911902643	9.015808198	8.633739185	8.307926289
COX7B	10.15896084	11.42789579	10.19811034	11.26735147	11.22542664	10.52808517	10.93050762	10.42632355	11.33533933	11.80986303	10.73395481	11.10542584	11.4349525
SLC4A2	6.934014513	7.44010672	7.736320256	7.4881301	7.325791711	7.408937266	8.002162696	7.684833019	7.555596162	7.162404639	7.856391483	6.981658301	7.075228195
VWF	8.77657712	7.963946893	6.961413706	8.298049514	8.1472236	8.159522678	8.570494521	7.889314102	8.649440731	8.159522678	6.773557489	8.363974429	8.252154526
SNX2	5.242941408	6.732680862	8.735786199	7.865595928	8.400448675	8.251828707	8.096051886	7.185658852	7.93181947	8.139746809	8.886666258	8.173004056	8.816947249
NOC2L	6.206918552	7.093167917	6.854250098	7.080111622	6.854250098	6.680650668	6.696680612	5.888669391	6.807950961	5.611536521	7.384755442	6.815710716	6.727314528
DPF2	8.052755818	7.716343934	8.148179521	7.72354694	8.350669344	8.820282845	8.515323588	7.446592097	7.865696567	7.471054754	7.691632167	8.666928141	8.832610865
ARHGAP1	10.48351689	10.24228384	9.688735587	10.31969127	10.10915361	10.92827516	10.36687414	9.564787181	10.2586942	9.701841669	10.14120161	10.31812824	10.01606042
CPNE3	5.488261605	5.562738631	8.521323818	7.438202272	9.84548744	7.416468878	7.48883905	6.868146861	6.757451881	5.582123473	7.401234522	9.087625426	8.231635664
AP2S1	8.140704705	9.071680264	8.564752282	9.720288707	8.684458062	8.840130542	9.266975995	8.439775713	8.905284493	8.176250455	9.197283506	8.677710865	8.60725507
CHMP2A	6.917671677	8.816223553	8.005086819	8.446966306	9.074180774	9.019663247	10.00015362	8.527186351	8.988787159	8.11073193	8.384748198	8.945228018	9.723176884
PLIN3	7.428128901	9.226285233	8.373600405	9.418013247	8.52235364	8.822950542	8.905746165	7.81306172	9.476655983	7.245584512	10.04530112	8.871207699	8.987251454
ABL1	6.529629508	7.133316735	9.319515931	8.275194547	8.626342749	8.553111326	8.791766547	8.227938876	9.015462224	6.165114213	8.476313044	8.616219872	8.459908278
TRAK2	5.275151137	4.925606315	5.748593263	5.195431101	6.898583936	5.812896071	6.346618581	5.305257639	5.968641558	4.700486271	6.22765691	6.532893705	5.691361704
PRPF4B	7.747904088	8.529846068	8.300577598	8.142862528	8.027593546	8.444503671	7.86360452	6.7646594	7.741901325	8.183278385	7.580748501	8.399845355	8.322138564
AREL1	6.133094016	7.561677511	8.066517539	7.890744666	8.835621837	8.88088432	7.987250153	7.061169849	7.999338172	8.793397824	8.135380797	8.014943393	7.852199296
RIOK3	5.633559214	5.550575998	7.465869235	7.974753489	8.974333012	8.185202789	7.954125867	7.422505193	7.706109548	6.212339688	8.448074859	8.410498767	8.441604916
WWTR1	6.085606256	5.116358215	7.19887445	6.343270768	6.570366166	6.473438636	5.58409225	5.520936903	5.826137566	5.610644511	5.607870523	6.509050946	6.704789821
ACTR1B	7.366972058	7.543430374	7.612127005	7.419079182	7.022529131	7.512161759	7.050688401	7.3893363	7.754060715	6.574060051	8.078425665	7.110677119	7.145758224
ZMYND11	8.670825735	9.389159636	10.41593506	9.217724845	10.00001671	9.536129295	10.13657627	9.703805305	9.703805305	9.527870433	8.695142753	10.25734546	10.17364839
AIMP2	8.798973813	8.668606785	8.141712871	8.769419249	9.134858093	9.351399565	9.447027757	9.076375235	9.11570687	9.074831362	8.869158127	8.774794985	9.339687028
AKR7A2	5.090995327	6.536929854	7.49987791	6.766440605	7.411757693	7.640181872	6.770827675	6.680876166	7.469304705	5.135712372	6.888482757	6.387046904	6.356576056
CLK3	6.626642489	6.612456495	6.206298773	6.604804975	5.77861778	6.640739665	7.311166629	8.142506106	7.119945215	6.14048614	7.038450526	7.007625743	7.193307785
COPS8	9.174991221	8.933008696	9.398415949	9.027456722	9.212847449	9.560054391	8.989667561	8.330954806	8.733530856	9.212847449	9.353405729	9.008618735	9.330859406
ADSL	8.374010738	8.614961498	8.197592127	8.268731427	8.771030095	8.642610834	9.102468934	8.526328663	8.66096711	8.787608045	7.993676475	8.693550247	9.046545225
LY6E	6.223457721	7.964241272	7.437440411	6.921094261	6.748480319	7.222122507	7.61994118	7.264708446	7.387110343	5.114997499	8.489273573	5.868274398	6.960163613
IFRD1	8.677194408	8.515303937	6.931035813	7.626991232	6.857028872	7.476601429	8.009196833	4.621794475	7.341868377	7.59598308	7.8448243	7.449330432	7.325791711
PYCR1	6.528412961	5.896197802	5.957127432	6.457495935	5.737508972	6.088576691	5.358633908	6.914495566	5.964589096	6.343197149	5.767898503	6.290956337	6.075199785
NEDD9	6.408443577	7.16393462	7.766899048	5.806114258	7.639877203	5.606651133	5.957262059	4.808088583	6.405963433	7.415578803	5.913830901	5.84618671	6.696892158
UBAC1	8.082602317	8.919220605	8.056427519	8.709805865	8.712074093	8.965113158	9.215707928	8.916923078	9.011803463	8.256869267	9.083312045	8.422999495	8.751670468
USF2	9.265879853	9.360205418	9.293882898	9.102259537	8.336031897	8.831298429	9.4212602	9.430128189	9.547346894	8.621858638	9.440145262	8.978327497	8.828888607
NUP62	8.09862745	8.150754041	8.45197163	7.663228308	8.335335352	8.992470292	8.703224854	8.321705026	8.346544407	8.428673524	8.926678183	8.120714131	7.98518475
TUBB3	9.354502468	9.84101198	10.25652421	10.25243169	9.828468386	10.13415904	10.24067552	9.164491533	10.06114469	9.959727871	10.18322707	9.919198888	9.78847138
NUP214	7.855334349	7.328995933	7.266845039	6.948748616	7.072364125	7.384494205	7.53017544	7.041059252	7.258884402	7.299567338	6.783132487	6.818234065	7.070320678
CELF2	6.355987408	5.790906802	7.15473388	5.242889273	5.899695474	5.899695474	5.662999777	5.52524575	6.025091158	5.773161374	6.611962285	5.354836219	6.056465093
FARSA	7.318676987	7.286804973	7.117096458	7.456831861	7.328838055	7.290420411	7.214978329	7.182319073	7.351186063	7.089026096	7.290420411	7.551985796	7.290420411
CREBBP	8.828392553	8.682287367	8.507017564	7.967551361	8.413460453	8.559720171	7.840943569	6.353306209	7.367778942	8.613067187	7.546558559	8.271582783	7.795523682
PKN1	4.919206927	4.778765792	5.426429576	4.969682905	4.969682905	5.987328774	5.258855884	5.845398071	5.443983843	4.353951603	4.950250488	4.239907008	4.874476649
CNOT8	5.792583092	6.232315965	8.056788256	7.24870003	8.110844097	7.397739472	7.024998939	6.256220824	7.36598546	6.582446951	7.325791711	7.76785039	7.754654164
PPP1R2	6.588557681	7.263270118	7.381283161	7.432820314	7.904490903	8.066589422	7.659354938	5.545011956	7.145525314	8.036378669	6.222659402	7.859327602	7.782084461
MMS19	6.496260603	7.360827519	7.239624018	7.318729949	7.77794753	8.008461606	8.350094313	7.622278921	7.980934779	6.621181485	6.319287458	7.825093419	8.189507972
AK6///TAF9	7.647590088	8.307137844	8.3580705	8.923196597	8.835436068	8.832769238	9.720528537	8.38026222	9.106964232	9.216907251	8.898867892	8.714939051	9.219852087
AASDHPPT	7.297489258	8.607054528	10.27985451	9.645444184	9.588213761	8.299133577	9.062037358	8.273166555	9.13661951	9.622732036	9.355077029	9.305597754	9.19501314
VEZF1	5.471237218	6.390053754	8.888615269	6.651557647	7.580141553	7.430595046	7.136958775	5.790200182	6.742169966	6.973117771	6.526733296	7.450964632	7.10434183
PCM1	7.488393274	8.171897811	8.479933219	8.002757959	8.842845621	7.615089802	8.419554553	7.401803786	7.659007564	8.8664458	8.469866439	8.349412846	7.83886582
CHPF	7.362346524	7.630785649	7.88107426	7.726624214	7.11204016	7.726624214	8.055783893	8.455745904	7.8599049	7.097452212	7.83342297	7.549100512	7.221460757
ERCC3	5.605346439	6.775689019	6.833898376	6.711775564	7.128471447	7.237991503	7.440004072	5.873418272	7.020162237	7.107029115	6.95218545	6.646117901	7.052753533
PRKCZ	8.279250218	8.162669417	7.559213109	7.384636835	7.649649441	8.399862886	7.989842851	7.309113951	7.612819921	7.602205861	7.463908447	7.424855165	7.367435015
BLMH	7.307090365	8.25380725	7.654341518	10.43801041	6.822651251	6.54734622	9.181953637	6.744142877	8.479435862	6.098719275	8.129426325	10.4274676	8.768439385
MVP	7.45775859	7.862112926	7.827900891	6.998860403	6.744929611	9.066719668	9.034278212	8.537275334	8.625967747	6.863321592	8.95436228	7.20508271	8.026734949
SUSD6	7.331089293	8.28069101	7.91345612	8.147560823	9.149514999	9.678295635	8.349163445	8.473374838	8.525775473	8.714996967	8.772608961	8.586797388	8.804004116
KAT2A	8.041549506	7.935758213	7.430233554	7.766731613	7.617914672	7.627245766	7.636259487	7.835357482	7.597028858	7.231033998	7.054798841	7.762885316	7.464059945
KIF22	5.242941408	5.450885406	5.549976272	5.686908244	5.644799578	6.731258409	6.318819167	6.21625686	5.630255757	4.720764115	5.704998004	6.031563779	5.404215194
NUP133	8.283867058	8.305474802	8.201382434	7.609219506	8.223852493	8.453482838	7.597550546	6.428830193	7.583313894	8.322745217	7.29017516	7.954976824	8.027008709
PLOD3	7.127502609	7.179360734	7.461049034	7.379004037	6.269141612	7.629878956	8.126287783	7.615090133	7.905136911	6.546477988	8.37078034	7.328306662	7.474163841
PPP2R5A	4.128788603	4.013724102	4.152042629	4.153581099	4.244153836	4.079940292	4.610666434	5.631221872	4.018384688	4.218088093	4.090386594	4.523341705	4.174001225
NUP93	7.189962614	7.428002094	7.593588861	7.746559629	8.013423241	7.881804634	8.478173207	7.677014536	7.940384132	7.718093294	6.96623386	7.888730949	8.139172287
MIR4745///PTBP1	8.457274628	9.6620968	10.34025154	9.959515858	9.887818144	10.10253979	9.959515858	9.422195023	10.53484508	9.907875498	10.2421423	9.9896225	9.959515858
CSTF1	5.072655638	5.968383795	6.394869259	6.379679721	6.544378936	7.52026173	6.720302978	6.448914106	6.1991026	6.411663544	6.149178539	6.537385405	6.877716851
GAS7	7.160891893	6.910291901	6.336965977	6.160745057	7.657407008	6.044682749	6.869344808	5.992175639	6.568779878	6.030972563	5.531326634	7.528183518	5.985399758
LIMK2	8.380495819	8.894508146	8.241744071	8.362733454	8.196476403	8.141541172	8.519111396	5.989909637	8.390858216	8.538351484	8.187152204	8.543027315	8.473081778
TMED5	7.554006596	8.446175078	7.989846566	8.522166339	9.506090531	8.889756149	7.936405289	8.350329572	8.443595809	9.568818418	8.59621812	9.001746135	8.836510328
DKK3	4.025970963	6.243047562	7.254678753	5.780773515	5.149132514	6.065021886	6.701543162	3.968295944	6.348453333	6.133768065	7.260764937	5.61221245	6.19879484
MTMR3	8.236932276	8.309167992	8.01400602	8.057665046	8.461498369	8.123285492	8.146103949	6.99211007	7.957739922	8.395043964	7.457909116	8.121294139	8.033957362
SRPK1	7.063264916	6.976847431	7.074143393	8.454695747	8.075575752	6.377793309	6.943880448	7.075591711	7.030813614	6.19879484	6.871544479	8.803624622	7.436497744
BLVRB	8.514123704	9.058307975	7.170366564	8.247655345	8.694172098	8.355290629	7.956091184	8.086469796	8.536549294	9.019588187	9.135861938	7.875887593	8.340623873
LAMA4	8.742120622	7.502771882	5.880865015	6.176953632	6.78995804	7.949532516	6.975189848	4.895620251	6.935443231	7.248089478	4.974688018	6.763892192	7.374956324
AMFR	5.506011528	5.318829689	5.566337268	7.027873526	4.229016501	7.326980842	4.637028179	6.937346914	6.303236155	5.427394221	6.255810593	6.341170019	6.106547362
VASP	6.017526558	5.748132517	8.034467873	7.238803421	6.57475048	7.166204095	7.550334152	6.141088483	7.09096366	6.065387274	8.034820442	6.481396864	6.472138777
ARL4C	5.955498915	6.035232284	8.073295637	8.767873382	8.622433157	6.781647221	7.299802561	6.622755427	7.260159456	6.698740487	10.22652707	9.001859501	7.475613164
LSM3	7.957331236	8.593390177	8.682625173	9.071442533	9.441858089	8.624267819	8.927231575	8.858734369	8.671096027	9.486935577	8.749865497	9.137135005	9.542655729
GSK3A	7.085552295	7.062166529	7.062166529	7.098306129	7.062166529	7.130345342	6.683891715	6.680985788	6.940816905	7.062166529	7.234583109	7.060446717	7.062166529
ARFGAP3	6.813905838	7.675938006	7.887100966	7.413634758	7.734640214	8.081736393	6.99631785	6.693510121	8.364377503	8.481392749	8.213745285	7.279264741	7.772823673
PES1	6.64467825	7.023320346	7.123948913	7.259462625	7.28816426	7.631008186	8.164229294	7.938871458	7.290015947	6.154629298	7.525776694	7.270033097	7.500394564
CUL4B	6.13574135	6.445491494	8.638688568	7.84897124	9.144230244	7.111453332	7.175553912	6.891139312	7.058387951	7.343842686	7.490749269	7.833902534	7.737180011
NFYC	5.338557713	7.273927789	7.638686067	6.805243708	7.002698836	8.565537052	7.108314719	5.874025916	7.304795409	7.167284901	7.194930024	6.465773593	6.853216366
C21orf33	9.074090981	9.832764341	9.261289873	8.677001269	9.412649801	9.104043982	8.768744017	8.975218891	9.296261051	9.485687103	8.8248202	8.576312723	8.86614344
FADS2	7.470036804	10.82740658	7.004617232	6.542730109	6.671659878	7.290420411	7.730084427	6.618263867	7.18819467	5.801896267	6.920824827	7.022760664	7.630941572
SLC6A8	8.603379708	8.824067042	7.696072036	7.793816402	6.868344075	9.900257433	9.324267714	8.920890977	8.730271282	6.430056178	8.924575408	7.655752598	8.345653294
KIAA0907	8.304365511	8.555093913	8.382163484	9.056980014	9.122378659	9.46188561	8.845358393	7.993011716	8.969825212	9.008401883	8.412128601	9.647922415	9.245627462
EP300	7.156292031	7.229268749	7.464721042	7.477282872	6.381968922	6.070185261	6.781746538	5.163326143	7.055410701	7.45979864	7.072095308	6.338072947	6.628140123
DES	5.482071016	5.274990842	4.743615099	5.336444679	4.286510997	5.440549002	5.233102178	6.522856392	5.494672127	4.293659453	4.588560181	5.131199715	5.369240392
STT3A	6.428317372	5.960029898	7.44326975	7.746559629	8.21339308	6.8153057	8.046455734	7.509273762	7.133341107	5.928568145	7.104894666	7.00223437	7.30971956
CRK	6.594407076	7.81844995	8.031173282	7.684631327	7.634974687	8.23110249	8.437662468	7.11096	8.098334246	6.272620617	8.362878079	7.743688973	7.920222685
BRD8	8.689556755	8.40780691	8.128456037	8.133181084	7.809973445	8.922298642	8.834828047	8.21276133	8.154868572	8.23951646	7.478320599	8.278973658	8.283543049
NPTN	9.046415733	10.29083384	11.14201109	10.57817155	10.09121948	10.44105576	9.866161682	9.715109286	10.79108502	10.25164039	10.78236821	10.53663793	10.63927543
CHERP	6.362006122	4.987358104	5.031855452	4.785192859	4.676002831	4.942219745	5.218701792	5.428517857	4.741176392	4.931811852	5.367150869	4.891434248	4.48838482
EIF3M	10.17781721	10.43903557	9.80281965	10.03661566	10.07508081	9.615888337	10.07508081	8.680357978	10.13756451	10.45725996	10.21522255	9.788571359	10.28640756
UQCRHL///UQCRH	9.778732769	11.00661876	10.73975457	11.00661876	11.41532449	11.24706412	11.00661876	10.70112607	11.09434748	11.52880703	10.66251289	10.81578472	11.4546365
SLC16A1	6.536081967	6.30607772	4.2684925	7.45578171	7.249955976	5.594614535	8.140405641	5.511772937	5.544423834	6.942604949	6.829752036	8.020903482	6.036761741
LOC101928916///NNMT	10.25328348	9.244896003	8.233836171	7.383504595	8.699635542	9.790976876	8.588520321	8.389794976	9.503479337	8.701152816	7.559038148	7.859796741	9.666790818
PARP4	7.885511818	8.167939935	8.787405773	7.966747676	8.624830821	8.951897253	8.20173203	8.460848967	9.239292972	8.592196201	8.682353045	8.032160621	8.992515046
PLK1	5.903639102	5.411072628	5.571466818	6.716794526	5.89991848	6.719394152	6.430524081	6.92515878	6.225569839	5.963563709	6.304639883	6.718166064	6.171621049
TRIB1	9.30555306	9.716641904	7.84566716	8.701933122	9.919876895	9.160360998	9.505394132	8.774352496	9.349463392	9.835442909	8.266970432	9.044722964	9.400431561
TSPAN7	7.560622098	7.117302765	8.209697444	6.418834636	5.961282201	5.309241948	5.322431715	5.212359606	5.931700555	6.985347227	6.685544612	5.763589188	6.046012568
PSMB4	7.713478029	10.23902357	9.627007625	9.91034989	10.91029003	10.93340478	11.03668558	10.03776506	10.61836637	10.23902357	9.531522422	10.26679507	11.18052639
LSS	9.407172091	9.346360064	8.86082299	8.568463294	8.974072816	8.571642078	8.90156801	7.392179013	8.907868778	8.917587073	9.245062579	8.750864099	8.743884594
CDK4	7.897821398	8.677471547	9.909888521	9.123174778	9.4012056	9.329845567	9.553064425	9.176868796	9.375374882	9.276900447	8.872681792	8.871730491	9.081642435
MTA1	4.271141256	4.307073873	6.227079528	5.132818029	5.244746141	4.95464201	5.048425102	5.622194298	4.641413874	4.599873325	5.307274295	4.750706488	4.756344882
E2F4	5.989283392	5.869416641	5.692834836	5.904270767	5.457028267	6.114957312	6.122109	6.160196627	6.125260905	5.534357334	5.51906308	5.970019386	5.863158662
DCAF8	7.284296046	7.071007496	7.519491543	7.492832909	7.034975397	7.292071054	7.140882229	6.650818332	7.160719568	7.214774163	7.24924959	7.214774163	7.240458372
PRPF3	6.809875777	7.139543697	6.333935677	6.83795621	7.459910902	8.311067413	7.843277566	6.350362831	7.025267882	7.305971446	7.87606678	7.221855833	7.72921486
RAB13	11.0515893	10.40094276	10.30779479	9.963522708	10.31949874	10.51658558	10.91754782	10.10763931	10.18669372	10.60651596	10.12262584	10.12777589	10.55460575
DNM2	5.969979374	6.445491494	6.818119785	7.485165481	6.57773688	6.295568316	6.69501494	6.772013034	7.244592767	5.656089848	7.631493461	6.940315759	6.361020728
SIPA1L1	6.317800837	6.404065066	7.213232398	5.489964967	6.900933785	5.884063043	5.862304641	4.762751846	5.884063043	6.807139008	5.456259443	5.745452337	5.307716732
CD2BP2	7.965909667	7.847386232	7.535174487	7.063329873	6.381370765	7.253611802	7.451180923	8.289109848	7.222133293	6.983917939	7.29546919	7.217587717	7.366826872
N4BP2L2	9.090679195	9.048985761	8.70346752	9.019374543	9.414301293	8.279273117	8.295679601	7.852884274	8.727722563	9.155292568	8.233517086	8.779693044	9.265112919
STXBP1	7.885511818	7.441217057	6.757410857	7.231268089	7.451240616	8.343367189	7.671821937	5.379991945	7.342880094	7.412585295	7.513271294	7.481941077	7.331537555
VPS72	7.563668967	7.723481537	8.570434151	8.17210743	8.062003405	8.372274351	8.440169667	7.099441874	8.090298364	7.385963482	7.807495141	8.519961177	8.151269942
DDAH2	7.578692264	7.791322006	8.526408867	7.285857851	6.415778607	6.993276754	7.698462601	7.335351248	7.431313112	6.417394484	6.342702563	7.550509671	7.427020644
CYB5R1	8.600709585	9.94912237	8.602790462	10.09567253	9.194389392	11.20843956	10.38218581	8.422676122	10.38176274	9.415453899	10.6138765	9.952709501	10.63197985
TOMM40	7.268092824	7.670003742	6.839058332	7.437094696	7.84860708	7.612794401	8.037211804	7.576606097	7.520901296	7.190073351	7.520901296	7.221164591	7.520901296
COMMD3-BMI1///BMI1	8.646378487	8.517283071	9.556631406	8.207388047	8.627967095	8.149281679	8.641101707	7.163829039	8.330723059	8.748835585	8.197691813	8.183234644	8.4687428
TDP2	7.475092488	8.341145498	8.499735057	9.888843312	9.059073109	9.379779165	9.594898049	8.438732618	9.248283662	8.884912309	8.225336519	10.42076711	9.588303879
LAMC2	7.02614	7.219238328	9.578714884	8.597578168	6.092818145	10.58524762	10.8263153	8.763089053	9.627766638	6.796700122	9.006872589	8.843971229	9.748018617
NAE1	8.416129738	9.539266561	9.378516919	9.499224978	9.931546475	9.422502057	9.93840402	8.343367189	9.306745304	9.924653424	8.13628694	10.10735252	9.879061418
GBP1	5.09854356	5.310836519	8.711521634	6.994756963	10.19445912	7.562252681	9.817684468	6.787582315	9.248929669	9.095882155	10.08404142	7.726832843	9.49518068
FBXO28	8.606820989	9.265450719	8.353414327	9.146781283	8.974211707	9.129795067	8.898347565	7.189688451	8.375369234	9.310804609	8.387939997	9.643534916	8.850060086
PDGFRB	7.757917649	7.190425804	8.589196447	7.000554727	7.371551563	7.708213384	7.371551563	7.174309632	7.894014202	7.064111445	6.58932702	7.164099569	7.613909017
ACTG2	5.750577619	5.750577619	10.89545678	5.923587795	5.750577619	5.685345091	3.875637734	5.137192809	8.499181764	5.588289616	4.558569515	5.350926427	8.91230991
G6PD	7.240533601	8.487684845	6.563771737	7.37066704	7.260053056	8.158484649	8.213081023	7.413035071	6.925832698	6.183388003	7.287581949	7.802910715	6.297978211
SHFM1	9.042526696	9.316450523	8.953257536	9.397333233	9.591040014	9.135936308	9.763528891	8.662077171	9.257796595	9.619595912	9.4067101	9.52359847	10.01173252
SPTLC1	8.32856681	9.584860365	9.363771974	9.587092507	9.732552695	9.498649565	9.340858704	9.584860365	9.584860365	10.13043415	9.984318375	9.614903296	9.526654813
C14orf2	8.722763968	8.7444424	7.643007962	8.839906431	9.485864393	8.757909642	7.937831458	7.171590537	8.757909642	9.808024329	7.987080952	8.757909642	9.278956711
GAK	4.685035989	4.132489754	4.085525424	4.293669214	3.72669425	4.226416915	4.043544268	4.362728174	4.060228373	4.15523333	4.130548778	4.079608302	4.088882108
HSD17B10	9.072627922	9.940610186	9.07150897	9.748404291	9.483355451	9.850419308	10.25538066	9.579812813	9.787316004	9.375632832	9.393108877	9.844651663	10.04904625
SERPINF1	8.728435166	9.734012562	9.891417381	8.93458896	8.831261578	9.267240477	8.909376598	9.18928599	9.99445792	8.226214006	9.088576617	8.48260235	9.606534748
CDKN1A	9.489988316	9.879979962	7.506845194	9.913684947	9.155652612	10.28781755	9.725964027	8.624809218	9.710463106	9.118878767	9.171244334	10.00546787	9.569751602
TACSTD2	4.431887732	4.213972969	3.991289964	4.034223636	3.931722921	4.098702222	4.136106905	6.806027722	3.996837151	4.314497833	4.252869574	4.102661561	4.187095178
MTOR	5.913828138	6.194835818	5.107788179	5.594614535	6.316189155	6.447169377	6.206399733	5.740717826	5.801852622	6.537562154	5.40791464	5.777446533	5.855586142
TACC2	9.833100113	9.41616335	8.493378548	7.934130294	7.51655097	9.411144509	8.894235732	6.175832635	7.317310161	7.658469497	6.24169702	8.62379743	7.790401149
PDAP1	5.439749296	5.513811451	7.064655693	6.694918868	8.306473217	6.86489516	8.264608197	7.67950478	6.305955761	5.389269807	7.837943856	7.603629574	6.38946501
MGP	9.690420617	9.811967343	9.912622387	7.4931079	7.381092637	7.894014202	6.35037492	6.896494683	8.512473777	7.907583903	6.917463522	6.786275526	8.29655983
LYPLA2	8.844134849	8.541712725	8.098963755	8.712669612	7.990571299	8.600833345	8.712519118	8.214789418	8.406499276	8.030677546	8.547844962	8.565197078	8.364135934
STAG1	6.709841199	6.768847287	7.029236881	7.549562849	8.068844977	8.28990533	7.826354497	6.254793926	7.352317527	7.77067995	7.182673521	8.076827655	7.59292736
CTSH	9.754624139	10.08669501	7.513922126	9.817084448	7.780545872	8.942385317	9.867501419	8.559107025	9.614685891	8.209452105	9.572452828	9.599595623	9.516928244
RER1	6.928209921	8.666251523	8.756890645	9.610263986	9.487554086	10.06384953	9.627767983	9.180507983	10.06603657	9.171018377	9.500147118	9.467128298	9.727771363
NDUFA1	11.12894172	11.36836916	10.4282088	10.71022398	11.2693161	10.6092554	10.46389606	10.58517975	11.06540369	11.63003148	10.09036545	10.77768076	11.24814121
LAMTOR5	8.499663951	9.114724374	8.702106111	9.03382557	9.412414768	8.595617603	8.590679664	8.431661921	8.609395447	9.772491075	8.886965259	8.886965259	9.23948976
RSRC2	5.419135558	5.908859972	7.480461207	7.105907513	7.697416557	7.500002369	7.253922636	7.037022327	6.767226809	7.190949068	7.408517242	7.602084717	7.666270734
SMARCA5	6.110699561	6.148732075	7.532308778	7.780311809	8.291816232	7.940444331	7.909577561	6.182764267	7.527272978	8.280808105	7.83706878	7.758045312	8.070770386
FNDC3A	7.021372043	7.377018627	8.339181437	7.285400803	7.365152142	7.905557021	7.095086023	7.240308116	8.109531406	7.806057072	7.549147108	7.6324412	7.887262449
FEZ2	6.321999581	6.210903274	7.916382352	6.672948471	8.117317099	7.206890676	8.380372022	7.043380734	7.774768962	6.75924078	7.845168885	8.014943393	7.867215314
POLR2G	9.665056385	9.998661032	10.09201918	9.964283699	10.13855707	10.07199019	10.0944168	9.093490531	10.11215319	10.59205074	9.821320573	9.935990241	10.14114745
TAP1	8.281915563	8.666251523	7.760094484	7.146871349	8.666251523	8.936391029	10.18971249	9.01570237	9.093155288	8.083179134	9.096411154	7.624643551	9.01321042
SREBF1	8.406714986	8.298397995	7.542708883	7.742237407	7.03875992	6.961425686	7.253759909	8.229592086	8.102785266	6.650161918	8.511125987	7.550509671	7.232225697
MTHFD1	8.369076912	8.096443202	8.042550839	8.292514927	9.775072956	9.276695141	8.952748104	7.478350493	8.624229793	9.130599482	8.338761978	8.564752282	8.66170878
COL1A1	11.74417798	11.11588543	12.6382747	12.14135182	11.91164345	12.94713491	10.84024709	11.7403885	12.06716923	11.7311434	10.69219367	11.74453402	11.51599973
PPP2R2A	8.362458502	9.241009545	9.404116947	9.973100902	9.932127993	8.963108233	9.790411383	7.821097502	9.184086896	9.999595591	9.691688158	10.01145229	9.245627462
LRRD1///CYP51A1	6.701707746	8.191666575	5.706294609	8.041638779	7.982452297	6.184361356	6.923073959	4.452178189	6.97093218	8.586710852	7.341520969	7.50489856	6.979771801
BCR	6.761283753	7.940642086	8.030235151	7.789376806	6.873294027	7.525201655	8.405144904	6.944298475	7.577776189	5.925064089	7.637419597	7.577776189	7.597322034
UBE4B	4.974135394	4.660563559	7.486524264	6.818683651	8.099149262	8.467603651	7.314637175	7.098744358	6.473382877	5.226634614	6.303446115	7.729220599	6.882446438
SENP6	6.844092502	7.972142095	8.447406596	8.008884799	8.444530107	8.413893051	8.11295696	5.99528933	7.810256308	8.611229804	7.784892518	8.400873242	8.007961129
GTF3C1	7.417201213	8.123361315	7.832420858	8.10752525	7.231379726	8.54363279	8.562112162	8.387187515	8.059637135	6.475876414	8.100538103	8.203477481	7.444670928
GGPS1	6.573354868	6.898949428	6.330194807	6.043496949	6.043496949	6.043496949	5.52855988	5.202131372	5.666976686	6.638390589	5.859159211	5.802461304	5.813987805
ACBD3	5.851090431	5.51322158	6.828694983	6.193051786	8.126946	6.62965865	6.308885256	6.299799026	6.994422331	5.798499959	6.824899237	7.42053551	7.173575729
ATP5J	9.593744347	10.27717777	9.95148428	10.15758657	10.21024615	9.791439621	9.899522156	9.654238953	10.32870806	10.42256128	9.78746167	10.0491042	10.27388759
EHMT2	5.30932984	5.732053572	7.538155973	5.79532815	5.844512931	5.450948041	6.399170162	6.539476942	5.696423734	4.688220784	5.58754137	5.73330462	6.028087315
LOC101930075///PKD1	4.505319364	4.101691175	5.171186951	4.255572091	4.15246906	4.330873543	4.368406045	5.207742156	4.06903647	4.12515958	4.255572091	4.089160641	4.159816013
CSK	9.14588328	9.333528653	8.060849379	9.076805324	7.610608079	8.661271145	8.870443578	7.796297303	9.057401183	7.852836651	8.193746805	8.823672017	8.45005871
UNG	7.26973319	7.382343908	7.87167682	7.434167424	8.048855761	7.464475333	7.506919028	6.082334945	7.566559485	8.034514624	7.009183736	6.949397126	7.367148
BCKDHA	8.556969437	8.29615604	7.634141339	7.912333261	8.061426592	8.10038188	7.728155746	8.235356243	8.054123996	7.904325918	8.092595304	7.292286948	7.572138836
LOC400927-CSNK1E///CSNK1E	5.344367564	5.228375091	5.637637361	5.19982527	5.72732498	5.964163665	6.06169075	5.383991307	5.177584467	4.610358662	5.142288162	5.601466432	5.699734965
UBE2B	7.489011379	8.75575179	9.75110126	9.401470657	9.058819442	9.147430843	9.094901528	7.768004208	9.475569087	8.965076588	9.323813236	9.2449645	9.511837504
PAM	9.789883126	9.789633731	10.20141366	9.389250035	9.944884675	10.43091319	9.682938434	8.434522453	9.581995574	9.84823825	9.789883126	9.829991738	9.789883126
PMF1	7.139652204	7.867284952	7.035234749	7.614445255	7.452751514	8.332665643	7.902635942	7.462805017	7.70009283	6.297730808	7.363282624	7.374125945	7.9411471
TK1	6.891330034	6.656349378	6.073926013	6.984834666	6.901804612	7.45092879	7.610152085	7.104287633	7.17621973	6.665934604	6.923252334	6.855678923	7.30949728
SYMPK	4.53948557	4.567916153	4.933508129	4.736787251	4.468124771	4.657162042	5.308990628	5.418088685	4.698944856	4.434722731	4.805850106	4.621204972	4.366903351
NR4A1	7.547318966	9.130479986	6.629158155	6.024161271	6.079030746	6.022177504	5.641964623	6.244934291	5.851651695	5.600055028	6.001123102	5.992854367	5.376671984
TRIM2	5.679158403	5.610087475	5.636849823	5.411357458	4.970697177	5.321303823	5.135935702	6.645584742	4.789092222	5.517511377	5.321303823	5.321303823	4.873919391
COX5B	9.690178518	10.88510421	9.67582514	10.160011	10.11527639	10.31157236	10.66034991	10.25583648	10.57100354	10.30460798	10.23664864	10.32417015	10.75823193
HSF1	6.32257588	6.492925361	7.018641158	6.17020637	6.90412668	6.57940709	7.073286181	6.935709338	6.782333881	5.577953606	6.848409397	6.403817105	6.456640875
FABP5	10.54166332	12.00293831	9.761566155	12.90608369	12.62567004	12.57086598	12.45772708	12.12432587	12.60977297	12.8765567	13.02644799	12.83876896	12.41077277
UBE2K	7.287581949	7.441126953	8.12954254	8.008789969	8.073630262	7.573397805	7.156213096	4.954917424	7.482914799	8.080790175	8.386955847	7.874163523	7.572054161
TOR1A	6.332201117	6.589768247	6.93939509	6.970266847	7.452825564	7.560622098	8.202689658	7.689204425	7.131912273	6.914590227	7.037745947	6.890344913	7.449566266
LOC100506558///MATN2	8.0021319	8.923759514	5.07789241	6.584613998	5.965193134	5.868134769	7.922608776	6.638875293	6.092706248	7.137034619	7.181155213	6.553981107	6.297673607
ITGAV	9.429525198	10.18217995	11.02587344	9.403402939	9.088643068	10.93592944	10.07859052	9.122851784	9.846482509	9.569813959	9.503932544	9.34050957	10.23147979
PSMD12	7.188608619	7.983212198	7.416682005	9.108451716	9.108451716	9.109276279	9.625825558	7.324158583	8.978658153	9.281348674	9.505892138	9.708407408	9.467774608
GTF2F1	4.646896461	4.268420202	7.047552185	5.542309024	5.834973749	4.992622687	5.783122807	6.250074207	5.178239916	4.591630322	6.686747007	6.094229782	5.606626608
CFB	6.610715259	6.877241326	4.710476144	5.412830128	8.60480568	7.537776193	7.258408979	6.024305834	7.574183852	8.779020457	8.30002769	4.688573952	7.366810621
SNX19	8.492324333	8.051766343	7.968851176	8.051766343	8.249918784	7.784441841	8.220825421	8.805069164	7.789213266	8.065821172	8.131238525	7.739744771	8.108643102
MAML1	7.907639549	8.135182204	8.596308755	7.934588885	7.632932564	8.247550262	7.894496624	5.96295387	7.985490955	7.907639549	7.664324521	8.081141733	8.128867768
SEC24C	7.531993557	8.48670913	8.238929571	7.79776144	7.96346053	8.731459549	8.926013342	7.662778289	8.552322662	6.886731181	8.093042222	8.09278174	8.42981457
RAP1A	8.702006796	9.38738447	8.358562208	9.019588387	9.203718488	9.019588387	8.329394949	7.904184454	9.046325157	9.728767104	9.433931544	9.337681878	8.722333134
SPOCK1	7.28547872	5.716949373	6.643375079	5.579880995	4.341068418	7.615336655	9.082924251	5.503329667	5.233904482	5.12587981	7.41737392	6.233190817	5.512996759
MXI1	7.913705274	9.337529819	10.03704164	9.957300055	11.06138139	10.22118848	9.827848339	8.1102235	9.159524619	10.74483118	9.035918279	10.81407272	9.45512571
UNC119B	7.90471617	7.779823344	8.719119467	8.009342858	8.064837268	8.144360469	7.973204899	7.117236511	7.786963461	8.124760547	7.803939345	8.311800889	7.562275646
ACADS	6.448032995	5.818173718	5.38147013	5.19235145	5.106147672	5.081771365	5.478877346	5.364812442	5.584289008	5.179066121	5.282129699	5.533198886	5.058571369
CUX1	6.614076635	6.283634805	6.40451444	6.10408169	5.102376931	5.961341628	7.301697931	6.591698303	6.049043956	5.888675242	7.156621748	5.883195299	5.427760735
TRAM2	5.434725626	5.549976272	5.349742775	5.622764371	4.851669432	5.279701473	6.299108932	6.927127746	6.379079834	5.033732595	5.199028683	5.542338958	7.158499724
CBFB	7.686399253	9.180409987	10.30191216	9.517667479	9.689292718	10.6488423	9.233508462	9.601571205	9.375946711	9.435610671	8.417497575	10.10120072	9.935691127
TCEAL4	10.15070164	9.98990907	9.852891086	8.97932923	9.624674398	9.387297121	9.674727317	8.06656574	9.268850091	10.10865096	9.049523024	8.845163555	9.459267149
RAB3GAP2///AURKAPS1	7.974810952	8.305070388	8.135589259	7.868720365	8.578139845	8.294837665	7.480698968	6.892789005	7.974810952	8.455324592	7.905415797	7.911450063	7.953614499
SEC24D	5.422340459	5.672858337	6.611515238	6.540389166	5.607411459	5.755077017	5.508965755	4.933588914	6.729271129	6.189694301	6.509193064	5.498483417	5.870762255
SERPINA3	8.237813808	8.149316869	6.10630696	6.188223873	8.969752605	8.149316869	8.091097647	7.07450682	8.711503395	8.729444645	6.636859995	6.051275924	9.545574347
LEPROT	8.713861303	9.267496308	9.725042941	9.554219316	10.02242436	9.809443013	9.791841281	9.554096095	9.879120955	9.924505486	9.72257644	9.815830015	9.72257644
NKTR	7.003486016	7.325791711	7.489456744	8.845657598	10.46778023	8.136201131	9.49681021	8.940367786	9.181993363	9.444528904	7.572429878	9.904389336	9.131599018
ADAM9	7.044264735	8.072291062	8.764691551	8.805865011	8.186992204	7.975404071	8.4529809	5.107073929	8.707663528	8.747888542	9.482363894	8.385001039	8.730862281
GNPDA1	7.412399067	7.592242146	7.938039116	7.752800158	7.565786022	8.701229147	8.360224306	7.123933556	7.689596821	7.929726093	8.121294139	8.048779066	7.790194175
KDM5C	7.016444529	7.080154703	7.291068659	7.381948654	6.701689152	7.272725869	7.080154703	6.916735735	7.080154703	6.322415689	7.291347876	7.281797889	6.138401665
TCOF1	5.352782974	5.020719971	5.331119936	5.534127402	5.629091522	6.178571345	7.077184543	6.391544389	5.546242847	5.316500245	5.587503967	6.071163497	5.914296446
KIAA0430	5.875856746	7.523968937	8.272889067	7.607823994	7.897698515	8.785923294	8.36916398	7.25282721	7.838335195	7.074598637	6.93974037	8.454681279	7.99862343
BAG1	9.082013337	9.120794825	7.667016007	8.345438954	8.376355766	6.995693514	8.755787722	7.490684662	7.928977983	8.672605291	8.195850552	7.931763085	7.657915886
RGS2	10.15312845	10.2538234	8.007476072	8.416050278	9.079625641	9.679739603	8.118529735	8.899142812	8.297996893	9.33781003	9.185582763	9.008909381	8.807575411
HTT	7.153392833	7.287335105	6.12199348	6.526408709	7.225767721	7.01614572	7.485678834	7.104287633	6.913365835	5.947187428	6.289959478	7.101857496	6.81786609
BASP1	9.04544665	9.188164454	11.06043384	9.442551304	9.007556993	11.75728334	10.19027913	9.895544792	9.874669945	9.845004851	10.64291912	9.882685268	10.27206745
MIR7109///PISD	7.233508985	7.250742722	6.675266936	6.96635379	7.110828657	7.386941628	7.527311011	7.07102155	7.046056061	6.572964983	6.652802927	6.930548742	7.012473035
KLF10	10.95218706	10.99248503	10.28355214	9.925729282	10.45720582	10.46520008	9.680371944	8.830951995	9.956315553	10.9666996	10.50317744	9.639666633	9.842352674
ABCF3	6.07900754	6.369284995	6.095367364	6.443182549	6.158050193	7.042405122	7.336586935	7.476882624	6.402118564	5.773503574	6.775145862	6.115841792	6.347474714
LOC101930324///NSF	8.973316756	9.104024261	8.02031066	8.669875517	8.833983597	9.271241429	8.339180339	8.569642181	8.755948416	8.945083847	8.862906195	9.05411222	9.085249162
TCERG1	7.894882329	8.592848144	8.373496858	8.720597439	9.255104678	9.041272979	8.700587787	7.385932221	8.681919021	9.130480399	8.421900279	9.449908896	9.077870826
NUTF2P4///NUTF2	6.112257319	6.369558073	7.496401251	7.331297732	6.916561068	7.746796312	8.179221697	7.109741953	6.781755218	5.930698126	6.498947947	6.889836136	6.802563963
C15orf38-AP3S2///AP3S2	5.765105563	5.23072344	4.814045358	4.836386845	4.564528144	5.244907183	5.209275587	5.60588196	4.798615661	4.505311317	5.291965313	4.89650311	4.89650311
SRF	5.197800709	4.997194603	5.325117011	5.462005943	4.99641497	4.451940534	4.981969439	5.694701157	5.214426903	5.005911592	5.543569239	4.753503173	4.876295245
CARS	7.92968523	7.653197635	7.442779698	7.626321512	7.409390394	7.906714929	8.598952056	8.235997292	7.624526506	7.619022566	7.573120078	8.112489901	8.065936303
COL1A2	12.74797634	11.79211665	12.94839151	12.6626495	12.4488964	13.40193702	11.1584014	12.4488964	12.35206608	12.61293392	11.36231178	12.4939526	12.08493431
TIAL1	6.009810773	5.302043784	5.576508725	5.543337884	5.911016137	6.640739665	5.325323959	5.165729024	5.196930755	5.793491706	4.831853556	5.936160511	5.622970476
PRPF31	4.993894468	4.904756816	6.672444647	5.980159241	6.738510058	6.753191673	7.167431146	6.300887686	6.480758499	4.680630006	6.390046176	5.974355109	6.648616978
INS-IGF2///IGF2	7.73510747	7.372882709	7.178912981	6.731350518	7.646806388	8.904046756	7.650723238	7.178912981	7.555296217	6.820011926	6.361243169	6.87796028	6.743346075
IFI27	8.592508923	10.75466682	7.631408311	10.93562128	10.2814282	11.4206677	11.83980901	10.82318458	10.95826151	8.305771973	11.54789884	10.44447513	11.37678195
USP1	5.969722367	6.098468459	7.839990188	7.139496756	9.58209376	7.719714957	8.177118216	5.829386974	7.967936901	8.262889873	8.105318265	8.365713941	7.971335884
ERCC5	7.466391803	7.453449785	6.347671327	6.275880214	6.565931426	7.44412415	7.611126727	5.938994757	6.495162988	6.854279901	6.083616314	6.854279901	7.113265077
HSPBP1	6.90316319	7.397644441	7.148712811	7.030813614	6.854279901	6.794911992	7.544686002	7.91325429	7.397455031	6.650120132	6.907876743	6.781185335	6.808419748
DNAJC7	6.659215543	8.269511358	7.22979059	8.152440518	8.30156172	8.719872154	9.43240648	8.51624965	6.778963219	5.927811783	8.523004122	8.55370211	7.045858617
KEAP1	7.26223374	7.639277087	7.170355033	7.566429367	7.445588636	8.544055401	7.930876519	7.644428728	7.770307568	6.565708804	7.908931682	7.623799163	7.665416574
YIF1A	6.964478494	8.492406431	8.420018401	8.588025658	9.17983842	9.271261281	9.468685048	8.201269456	9.501751914	7.335437444	9.04514425	8.595862212	9.004003181
KDSR	8.059002054	8.230967016	7.671993804	8.360563482	8.196476403	8.167507641	8.765241434	5.684957719	7.71224368	8.574885959	8.207439016	7.738365796	7.395807802
DHX9	6.163480185	6.892609062	7.573204586	7.190540628	7.533171528	7.66254181	7.49631929	6.927816921	7.227352853	6.73661099	6.924544626	7.268924848	7.785907003
IGSF3	8.110477557	8.644033021	10.11228988	9.518930921	9.308515994	9.094195983	9.269152159	8.800777016	8.688018093	9.359894991	9.51314224	9.879443182	8.715525055
ACSL4	4.548003083	5.242941408	5.689410846	5.472863248	4.875423278	4.718646285	4.794317158	3.945253212	5.828335687	6.010320466	5.180985187	5.076635289	5.14116306
KAT6A	9.347723569	10.04381656	9.326948832	8.922355164	9.896602733	9.207016461	9.488506129	9.007159195	8.708738275	9.030293446	8.673233999	9.489806464	9.014411088
MAP2K2	7.896734764	8.756727403	8.979847016	9.24675079	8.397294371	8.580821062	9.000346947	7.999126087	9.375737616	6.725518111	8.921930895	8.564752282	8.756727403
PPP3CA	8.78132989	9.421649341	8.78132989	8.511079923	9.534165836	9.127089398	8.81865083	7.41552973	8.617379127	8.673328414	8.192509102	8.78132989	9.256238718
RXRA	6.052946642	6.153664535	6.671871903	6.109478613	5.607920479	5.483047471	6.440286155	6.571955535	6.126821601	5.923500247	6.622083968	6.126821601	5.375137292
MPC2	7.608530342	9.097258006	7.840721949	8.333359512	8.901582003	8.545780737	8.300818995	6.592313344	8.809123246	8.680176148	8.325248861	8.165499919	8.997470106
DBI	11.21131069	12.15455007	10.57340545	12.3005666	11.53023955	10.65248059	11.61501806	10.60078309	11.78555403	11.96910227	11.39679488	12.31712861	11.75449129
PLSCR1	6.108337413	6.623587987	6.76846181	7.030505548	7.313919425	7.359630509	7.169580318	6.894133302	7.489611946	8.061436428	7.818261963	6.817925603	7.45400729
MYC	6.910198121	9.177968585	5.543313739	9.522637156	10.24159044	9.520975018	8.409183365	9.310656192	9.126257284	9.723796045	9.522216636	10.04300823	9.333591891
PPP3CB	8.450693762	8.407400676	8.799563988	8.025282422	7.929087838	8.397839786	7.955493035	7.491819871	7.820149203	8.165969568	7.226088684	8.025282422	8.198302988
SLC35B1	7.362346524	8.65025655	8.291704297	8.482558995	8.367254832	8.668942104	8.850280791	8.526612762	9.175422666	8.541432706	8.241969442	8.657313771	9.23440673
CYP1B1	4.222952018	4.105264414	3.819916924	4.196984115	4.111968533	4.418844711	4.12492641	5.025075966	3.93362913	4.28364207	4.093597695	4.237065739	4.548216975
IDS	4.41191428	3.929231131	4.937735864	4.207504584	5.33324872	4.657422842	4.025179194	3.99760039	3.911125172	3.975596974	4.060753658	4.468124771	4.225667519
ST5	7.135237897	7.843034564	9.413911991	7.596455555	7.687362889	8.928207185	8.343409679	9.277980436	8.586293106	7.430169228	8.707533696	7.389294753	8.239950334
ERLIN1	7.432946646	8.521329468	8.276095795	8.669349792	8.404179292	8.401647903	8.780300667	8.26900181	8.638658435	8.477104974	8.370266578	8.783934603	8.710149482
AP3S1	9.897969582	10.3728623	9.708237226	10.72905806	10.87832974	10.71660375	10.73246971	9.864888438	10.69138077	11.14541433	10.47826967	10.96730831	10.82792422
NOTCH2	10.20310049	9.980694047	9.329597946	9.422195023	9.818164891	8.971112707	8.784440852	7.353815546	8.854900684	9.787943818	8.341298948	9.699271765	9.096212605
DECR1	8.967059869	9.750788525	8.631545557	8.876267717	9.673640637	8.157601109	9.525857176	8.496171808	9.419052987	9.825787516	9.107751054	9.285160723	9.729146644
ZER1	5.797488905	5.268848955	5.598133419	5.290203673	5.309988341	4.754940852	5.020273916	6.19152089	5.279326775	5.502638395	5.666007796	4.943742257	5.235589794
CTSK	10.36722815	9.784426931	9.174170599	9.127350436	9.419550675	10.66571915	8.380864601	9.530319206	9.920355129	9.667015931	7.559005374	9.279353151	10.14311312
GTF2H1	8.512667645	8.288244758	8.097179236	8.609878333	8.700795955	8.911777414	9.055018251	7.302408706	8.330509103	8.512683685	8.449950775	9.251970068	8.505500496
ERBB3	6.547577654	8.182337613	7.656023274	8.138208725	8.000068482	6.601264976	7.715297839	6.031396365	7.635899003	8.324902815	7.079223053	7.926738775	7.03045221
HDAC5	6.699702884	7.55571679	7.463599794	6.191390918	5.991999996	6.797921862	6.977032401	5.988408363	6.102768139	5.367347356	5.954577921	6.258508653	6.093669002
PRSS23	6.930831956	7.510357566	8.963392654	8.697115952	8.566979665	9.213768581	8.697115952	7.981043325	9.131345585	8.697115952	8.773907187	8.441409482	8.908448664
LPIN2	5.910181874	5.827004694	6.516753107	6.33435013	6.485218509	6.73123283	6.939266611	6.540064042	6.982863911	6.602105344	6.76122771	6.737467081	6.990254884
EIF2B2	6.970428476	7.38035045	6.944995458	7.98919123	7.944698042	7.668056505	8.495774073	7.132347878	7.940013497	8.291399826	7.902442225	8.154580058	8.188100729
DDX46	9.027602426	9.231530523	9.420137951	9.283975817	9.457527091	9.672080812	9.436864346	8.554916874	9.166453333	9.422738741	9.009957184	9.704747908	9.521295753
MBD3	6.739361069	6.767283306	6.451876735	6.80333662	6.489307415	6.156719799	6.270345965	7.302541871	6.719938162	6.480066214	6.863839042	6.432326277	6.110070806
PFKFB3	10.05747802	8.89779973	7.570653028	8.507653175	8.012406727	9.00650325	9.223447301	7.697093551	8.821590332	8.017576417	9.147065258	8.734331855	9.064308983
PCOLCE	9.021280225	8.466169428	8.657901514	7.926596608	7.969112369	9.734049138	7.720241321	8.813147809	8.18682912	8.103961243	7.415725362	8.088409138	8.163423604
PAPD7	7.638129085	8.761822968	7.266063624	8.069976752	8.269074301	10.37382388	8.848062712	7.737753994	8.165797897	8.252547485	7.412897863	8.844293607	8.269074301
COPS2	8.455098357	9.642411253	10.01402956	10.32735659	10.03426986	10.01888976	10.20482007	9.411759616	9.934281695	9.786149419	10.10028037	10.44765779	10.51551172
CTNNAL1	7.757744298	7.75326809	8.104219434	8.000512251	6.213422251	7.13663103	8.600896523	5.140351082	8.190842061	6.678406604	9.252777473	8.330653686	8.495914003
CPSF6	7.788490746	8.342047379	8.2777795	8.443265266	8.824268252	8.669504453	9.167024042	7.122748746	8.317987486	8.97260463	9.05022201	8.538413831	8.475635758
IDH3G	6.536874163	8.085882901	8.434296951	8.325248861	8.639573444	8.450894455	8.563862377	8.225774045	8.742496751	7.331917954	8.770172812	7.827007974	8.38334353
MPI	5.94138097	6.188003204	6.788398992	6.496158552	6.186036	6.631954954	6.895443732	6.299083638	6.898983802	6.060927345	6.139971216	6.737290617	6.732326356
HCFC1	5.550906264	5.448526689	5.241611846	5.481452895	5.487410187	5.109765714	5.74628699	5.698025498	5.328011584	5.312917644	5.401285371	5.815345949	4.767682681
TMEM147	8.461452544	9.776063775	9.258068617	9.760228602	9.838042889	9.020057251	9.781319927	8.752553755	10.26220492	9.646348606	9.273856662	9.510836823	9.900296306
TUBGCP2	6.015362872	5.761192237	6.209357363	6.015362872	6.379755483	5.746716207	6.015362872	6.70977674	5.948202855	6.009185549	6.045169208	6.058606544	5.894411804
TRIB2	6.59902402	6.940064181	7.36257693	7.91372804	7.778860889	7.772420657	7.976869702	7.794893122	8.116024728	7.360341548	6.871392842	8.412988234	8.369680671
DEDD	4.946371095	4.784404484	5.950552165	6.065741734	5.802949315	5.948459754	6.381890712	5.19104021	5.498760607	5.075893442	5.689124388	5.938994757	5.691361704
DHRS3	7.104406705	7.873022428	6.643317657	7.111440111	7.208429128	8.828845692	7.960216983	7.338610971	7.196474692	7.162081219	8.138959633	7.304340712	6.930757672
RANBP1	4.079555123	4.076245651	4.159015205	4.058060476	4.645179469	4.237354882	4.829846296	5.078497834	4.255090659	4.236370677	4.109897125	4.451054438	4.557239546
MBD2	8.747808791	8.945637576	8.497770995	9.662456893	9.980187363	10.13634428	10.04134382	9.755911299	9.70513509	9.760329475	10.23856535	10.34040054	9.686804293
AFG3L2	8.666808914	8.360497059	7.550241561	7.953400472	8.523796164	8.553455462	8.441115437	8.158434583	8.112362786	8.855927357	8.18398347	8.163477397	8.126809537
H2AFV	7.299062117	8.06549251	8.501216028	8.743121661	10.08749206	10.67317809	9.642688946	9.354022641	9.474780093	9.950742003	9.08739175	9.41663614	9.838536005
FXYD3	8.629019248	8.754445496	7.251146968	8.18495949	8.134794835	7.921596477	8.156308084	8.68785792	8.248833079	8.645731506	9.375345515	7.862796362	7.793653212
IKBKAP	4.223950011	3.876834012	4.063790645	4.051255301	4.234757962	4.356094266	4.294468606	4.067962589	4.00264397	4.051255301	4.786220454	4.468124771	4.233199785
ATG9A	7.444577288	7.333823507	7.736626194	7.695497963	6.889498822	7.593460799	8.013968125	7.331597639	7.331597639	6.235246362	7.776312663	6.882397084	6.523489835
GH1///CSHL1///CSH1	4.381723202	4.112338073	3.978135795	3.855545393	3.81262859	3.5946899	3.740339282	4.843573037	3.932901245	4.023903622	4.003196926	3.756163947	3.723152153
PPIE	6.913604903	7.054251565	6.19879484	6.585453559	6.913604903	7.901272547	7.74611691	5.940059017	6.913604903	6.919210752	6.532752658	6.526685488	7.336019344
TBCC	7.065251855	7.151571368	7.967203326	7.448751267	7.633652338	7.159552028	7.595872988	6.831368443	8.005538468	7.141294051	7.731854171	7.590159739	7.789056643
EDC4	7.251272647	6.976981438	6.653480609	6.573216988	6.455319246	7.23628887	7.473137751	6.568781869	6.650972847	5.362602698	6.320634644	6.68562314	6.653480609
SLC2A3	8.525022539	7.430442185	7.186644502	6.118728872	6.803039475	7.49784628	6.018156608	7.315288394	7.866074766	7.045203603	7.983530964	6.301166751	8.248903194
DNAJB2	7.396760085	8.244457532	7.731348107	7.06308078	6.427893662	8.733539297	8.496292929	7.93131861	7.243228992	5.970622887	7.45741003	7.164099569	7.395279213
MAPRE2	6.849211423	7.126983444	7.528753647	8.407739647	8.014339488	8.221198142	7.157947638	7.307080169	7.453251721	7.907795175	7.589281484	8.998719947	8.185686128
ACADM	8.151296578	10.09419307	9.213045322	7.676472159	8.759170079	8.067326996	6.887590119	6.376590415	8.234319962	9.488551659	8.399458981	7.196561599	7.831174478
KIAA0101	7.69315311	7.964077991	7.726789103	9.815613715	9.113435953	8.588931325	8.813461239	7.907445103	9.380235034	9.636736453	8.311899154	9.618957994	9.976127411
TRIM29	8.994924049	12.11274318	12.20103873	12.35522078	11.65507492	11.72352079	12.31222255	11.55720121	12.23273976	8.653812562	12.65733097	12.07962484	11.58171313
SNRPB2	9.406847501	9.448192295	9.466437114	9.448192295	9.587304164	9.329739176	9.512064518	8.61614377	9.343401211	9.775834199	9.111829654	9.254125298	9.465621074
SSFA2	6.521028428	9.076710442	8.470538492	9.883384431	8.33956388	8.175861644	8.621047297	8.147169849	9.0771973	8.810992435	8.599868231	9.529159815	8.812536856
SNAP25	6.120529443	5.483843917	5.926338324	5.430433239	4.841045844	4.283372657	4.271002408	5.669300266	5.377361608	5.387763514	5.361103385	4.479644303	4.850143783
TNFAIP2	5.650342004	5.262819703	4.798358008	5.027538116	4.554021811	4.716036124	4.849361516	6.99170974	4.762147107	5.695052273	5.497774695	4.784586714	4.787753146
ATG5	7.133611239	7.162240356	7.971716148	8.019707539	8.290387764	8.600157946	8.7051558	7.825787687	8.492164668	8.656488939	8.904685509	8.414678921	8.806265785
PPP2R5D	7.669188929	7.882823888	7.942575444	7.827900891	7.497705491	7.498695804	7.219210378	7.12093377	7.559244626	7.169750137	7.654389953	7.559244626	7.015137935
DLG1	5.247801398	6.54913801	8.335600713	8.375637841	8.849174876	8.103414631	7.61994118	6.762611943	8.342036372	8.394354467	8.46680108	8.694128463	8.482923724
CRMP1	6.513609988	6.292673451	5.504604899	6.115529054	4.712348544	6.002491061	4.446878648	6.729596914	5.807525931	5.804828914	5.985412995	5.360640036	5.09409191
BCL7B	7.319384843	7.795818264	7.224350305	7.505129926	8.336579117	7.95138943	8.075313803	7.170369928	8.029423408	8.917989323	8.07712251	7.388087578	7.529470103
MLXIP	6.713888751	6.802990869	6.802990869	6.742591368	6.922161322	6.802990869	6.88229409	5.912883746	6.674015974	6.802990869	6.851890586	6.298441293	6.413180458
MLH1	7.862008686	8.490221041	8.552858331	8.383123712	9.292741783	8.225028995	8.149316869	7.865824052	8.416990774	8.995419903	8.914384266	8.482765792	8.474698746
CTCF	7.359388022	7.893101987	8.337602835	7.828268993	8.252820666	8.502921658	8.314817961	7.672350497	8.002209313	8.072060291	7.3846407	8.262650439	8.424721084
PITPNB	9.106123317	9.654998408	9.103004981	9.656837798	9.885725288	9.950216418	9.609731784	9.276691035	9.589715905	9.974233754	10.07574401	9.923701446	10.03342363
SPOCK2	6.161264015	6.015297373	6.52324846	5.83498073	5.698898591	5.540016814	5.713378205	6.430531983	6.107840818	5.980159241	6.222659402	5.686390339	5.930232316
PRSS8	7.015707908	8.470771185	7.146942254	9.286315424	8.116561841	8.037561619	9.46306547	7.371512875	8.928514212	6.1759007	7.886675891	8.666568484	8.342341766
SMAD4	4.233796231	4.38835938	4.333766247	3.920053912	4.028981954	4.136390788	3.496797849	3.558935302	3.726614591	4.183575469	3.858830951	3.728071426	3.605213982
GALE	5.437727937	5.422330346	5.190792418	5.983929536	4.988919014	7.329281946	7.303678211	6.700585756	6.201874231	5.083618427	6.310686574	6.007210721	6.105543626
PRPSAP1	7.485710534	8.15017478	8.728660049	8.015774428	8.454211884	8.748801926	8.2554571	8.756697738	8.584439197	8.709415674	8.580030539	8.286351501	8.735397849
MAPK14	8.149316869	8.7234717	7.758301657	8.715208922	8.964067646	8.704928486	8.83694645	8.378396781	8.488782633	8.984312518	7.419543355	9.504811616	8.715208922
IRF1	6.656438941	7.232744511	6.657238207	6.171560773	5.940891449	7.197809011	7.891168924	6.990156383	8.050717673	6.001390641	8.692850011	5.555661207	7.573522049
DHFR	5.65488689	5.622437773	6.172140936	6.094811291	6.058076032	5.93295234	6.520445536	6.485755426	6.084057739	6.046996935	6.710684224	6.084057739	6.003681123
FADD	7.528869309	7.217073847	7.427142611	7.109247699	7.800867028	8.654822328	8.541271859	6.75997635	7.857104589	7.217073847	7.56515851	8.031076094	7.96343559
CHMP2B	6.940522465	7.508644746	6.817925603	7.703587743	8.293248603	6.960906297	7.828255364	5.059155956	7.296756159	7.942591877	7.648846604	8.443627353	7.735395268
HMGCR	7.511688543	9.324251786	7.495084493	9.950331963	9.226833401	7.858187521	8.702198082	6.268292336	8.569649839	8.864212394	8.341896381	10.08122719	9.170426673
AIMP1	6.511173099	6.877322631	8.148143756	7.676472159	8.143755046	7.450603916	7.982799199	4.985443558	7.347364053	8.165174056	7.386686103	7.594424112	8.175163117
GMFB	6.414638494	6.336320698	7.570767695	7.583552793	9.467282167	8.213532919	7.743109862	6.147788811	7.387683779	8.850064904	8.080794851	8.175858412	8.192690546
PRKCD	5.356053031	6.215038061	7.378531766	7.144747483	6.969568423	6.970428476	7.160324896	7.145117302	7.502984122	5.80659065	7.522762507	7.102599669	7.196049502
VAMP8	6.172185807	9.445853156	8.69752856	9.715608947	9.515226788	9.043493927	10.23116959	8.864303551	9.774980964	9.313329891	9.78144113	9.202750182	9.804054943
ARHGEF7	6.667728526	5.704998004	6.140103662	5.992952067	7.156397482	6.383943809	5.904427897	4.943924995	6.520445536	5.680964058	6.484807339	6.604551206	6.38654793
VAPB	4.429721581	4.408934058	4.743078836	4.372127032	4.453347644	4.541650544	4.429721581	4.445550218	4.299221423	4.20217458	4.205474453	4.443891795	4.273294939
LOC101929500///CRIM1	6.099762252	6.873413083	9.120784794	7.235967286	7.811579011	6.583255871	8.946051289	5.704998004	7.938913981	7.112425574	6.409271703	8.381814226	7.984176574
SYF2	9.092569407	8.703642115	8.158133393	7.806890949	8.175452864	8.87011721	8.438676629	7.154930795	7.900146115	8.351459529	8.162511344	7.72754846	8.230344929
GSTM3	7.430073927	8.389294779	7.247667193	7.860156448	8.486952612	7.181540473	7.248338198	9.452158342	7.118419576	8.680910546	6.181531681	7.666025251	7.208993397
MYLK	8.566299402	8.453505126	11.9072597	5.996353295	8.959412654	8.548062768	8.208769466	7.786675108	8.261456695	6.46730058	5.428661407	7.25271097	9.347738
MCRS1	6.973498107	7.334157677	7.663541946	7.234167719	7.010396421	7.200502077	7.721517554	7.237121807	7.304733854	6.596509923	7.615905319	6.968712293	7.18223204
HSPA13	5.728254582	5.381016883	6.86288591	6.075995561	7.533775037	7.328692141	6.878800385	6.527751282	7.142079955	6.86288591	6.145129727	7.361820727	8.022714378
CHTOP	9.175800116	8.94217546	8.531789467	8.716305781	9.122378659	9.359024325	8.99263115	9.258301671	8.604330266	8.593989809	8.802052409	9.377779152	9.465290887
TNKS	6.657955764	7.005437804	8.477864722	7.332781524	7.946668523	8.210021477	7.521998588	5.316128344	6.788037473	6.548827632	5.494259566	8.16260929	7.593636738
C14orf1	7.439970723	8.614149494	7.914492751	8.656500901	8.953128289	8.569344239	8.533446927	6.938103977	8.190115838	9.176568316	8.612088272	8.257781577	8.372260577
ARL2	6.631706245	7.477670076	7.982794895	6.981986282	7.084607035	7.084607035	7.532671562	5.708254414	7.440685491	6.357108187	6.873426733	6.316103454	6.78986065
SVIL	9.8148758	9.839836009	9.266055044	8.782929973	9.30924485	9.420773692	9.009736083	9.131729176	9.088846888	9.685547257	8.527168038	8.971792497	9.404936672
SNRPD3	8.989691755	9.542007681	9.603061465	9.757231127	10.19513657	9.674426035	10.25525282	8.835562695	9.757231127	10.19310094	10.11512593	9.558074166	10.01531606
MARK3	6.304690794	6.936990539	6.817925603	8.225638056	8.151751748	8.56725218	8.877910499	7.675512499	7.758031597	7.951582285	8.19963979	8.605284065	7.981456237
DLGAP4	7.165349099	6.933376458	6.578287746	7.409177279	6.31028919	7.026443687	7.768342911	6.994865868	6.921207319	5.964917685	6.513448721	7.962658407	6.933376458
CSNK1G2	8.942760908	8.657023549	8.657023549	8.216661344	8.275352814	8.020806919	8.064415598	7.639964604	8.527435647	8.252547485	8.445388744	8.121294139	8.206218545
CRABP2	7.155741286	9.920733361	7.810880241	10.45676126	10.53639098	10.01832803	9.697865874	9.075523734	10.79358023	9.259551843	9.763167299	10.03869525	10.59899538
DDX19A///DDX19B	6.135491504	6.503909721	7.231885595	6.920380842	6.73818823	7.081828943	6.978470477	6.272220123	7.144872697	6.230457797	6.920380842	6.912473608	7.286777973
DDX19A	6.661505279	6.666848202	7.145219294	6.951727169	6.806438564	6.44032832	7.015215066	6.082605324	6.831798592	6.797423915	6.4571324	6.831798592	7.01094082
HMGN4	7.971365099	8.846363405	10.04560498	9.347414545	10.11460113	9.38699969	9.205162472	9.124613933	9.566510322	10.19048601	8.890690769	9.263941331	9.704834567
FOXM1	6.01153726	6.245681505	6.164706699	7.480302751	6.752197043	7.858187521	8.178722886	6.193487053	7.258027453	6.947174577	7.561552011	7.557787204	6.561021048
RANBP9	10.10094293	10.43340103	9.381838069	10.35804478	9.725111975	9.086434689	9.539751799	6.749330743	9.725111975	10.30985963	9.285348136	10.13916593	9.643896252
NFX1	6.488059118	7.061751252	6.86489516	7.023910134	6.854279901	6.564424138	6.872767325	6.645599895	6.880454389	6.416276054	7.012552784	7.36787434	6.900751223
POLR2L	4.723520646	4.955018936	5.047508374	4.921732576	5.071947877	5.047508374	5.509082886	5.99528933	5.173924151	4.789180522	5.031123856	4.853923795	5.315885673
AK1	6.900608415	7.704566783	6.667626177	8.316098433	7.927299016	8.586477921	9.231370588	8.215968715	9.001405337	7.595224812	8.215968715	8.271852385	8.735531682
TYMS	7.435904938	7.738242108	7.812151168	9.010948792	9.824020556	9.656834129	8.664778414	7.441818497	9.033379035	10.1467908	7.895301773	8.9984886	8.810894268
PDK2	6.044903348	5.787491591	6.19879484	5.87866262	5.039179624	6.510491887	5.513185686	6.115693714	5.57383326	5.052010011	5.571612465	5.618409616	5.148075159
SSBP1	8.17579078	9.902099536	9.785386876	10.02237279	10.77002274	9.077080741	10.49269121	9.381277042	10.36363914	10.86539129	10.17035212	10.24205748	10.83388794
BLOC1S1	7.74281369	8.594273528	8.275964915	8.333668322	7.810214706	8.495937114	8.794460093	7.450849837	8.51067962	7.239461062	7.889752275	7.968384454	8.275964915
GDE1	5.832783155	6.356029258	9.181941717	8.801732154	8.40323782	8.436563711	8.464788704	7.867207976	8.687277665	7.343564772	8.556457165	9.029609736	8.873369927
LEPROTL1	7.414532988	8.00864326	8.490955848	7.631120027	7.602583431	7.283640518	7.572498477	5.592551792	7.3893363	7.607270587	7.507412181	7.949406086	7.660344392
ENSA	9.860593924	10.84717127	9.582126377	10.48831328	10.552082	11.19986962	10.54339881	9.768643985	10.11143897	10.57188278	10.1341916	10.35617509	10.57617391
IRF6	9.449987813	10.58230702	10.60367409	10.07733499	10.44963603	11.24912206	10.85054989	9.810504498	10.20210001	10.52776733	10.04649011	10.53860957	10.49552068
S100A13	9.195577665	8.451207306	8.098285924	8.74219823	8.17684104	8.174047601	9.256245982	8.360912544	8.836828178	8.15600288	7.280974104	8.533111521	9.165686327
NRIP1	6.695666596	7.071202847	8.217100639	8.600814619	9.548685779	9.133391846	8.973051977	8.953455453	8.327212036	9.37072193	8.729723989	8.829814393	8.860975378
HTATSF1	5.57158303	5.049868092	6.726151166	5.50847231	7.414552561	5.855161634	5.838523025	6.7837235	5.576951497	5.790570813	6.278718512	6.465773593	5.855161634
ADAM10	8.335233717	8.83496086	9.146508404	9.227485784	8.911197792	9.823759001	9.943191788	8.782905067	9.271254014	8.794994994	9.508305371	9.572461339	9.658784343
GUSB	9.035712403	8.546588502	7.937438622	7.291812722	9.190048677	8.998891522	7.923921463	8.179495699	8.45075103	9.222891329	8.944631323	7.823365038	8.46734482
TLK1	7.705762327	8.288117362	9.077401941	8.5805312	8.704676037	8.516745907	8.713156974	7.013833827	7.93479044	8.963491822	8.087351197	8.433122791	8.481682502
NDST1	6.422268715	6.087977554	7.048693807	6.961620757	6.358345892	6.756019832	7.327110344	6.897482736	6.373048458	5.971625034	6.269184977	7.533327652	6.728314157
EPS8	6.597092622	7.007517401	7.213583045	6.487023001	7.495128801	6.82127839	6.148004756	5.19306887	7.007517401	7.26714188	7.837919669	7.253955919	7.185333388
MED14	7.241335045	7.026439354	7.461049034	7.836498755	8.143193048	8.00250076	7.774804377	7.587847336	7.654758908	7.774303164	7.322635854	8.314947466	8.110657237
CTPS1	7.158029243	7.071801725	7.600463897	7.717525933	8.179495699	8.977703605	8.88843919	7.869984592	8.139225333	8.414863858	8.079182744	8.069010256	8.320050573
SLC30A9	7.79247442	7.813666579	8.144931733	7.790462174	7.989834834	7.687342015	7.514689676	6.200742065	7.591201867	8.670983344	7.461900946	7.827498008	7.79247442
GNAQ	6.68483737	8.646853935	9.234297074	8.710192582	9.234297074	9.217067514	9.693537297	9.534288676	9.205408921	9.243342695	9.119063929	9.416910916	9.564110573
MECP2	5.911972947	5.875993761	6.05876779	5.962949412	6.45309114	5.801319489	5.750577619	5.127149678	5.870912097	6.010642341	5.685397153	5.870912097	5.773236812
PLOD2	4.646896461	4.573530172	5.159522697	5.820215847	8.829307904	8.522296678	8.28767056	5.279412141	6.079741884	7.338369994	6.398861696	6.952997425	6.806733577
IRF3	7.238650582	8.13853539	7.497308515	6.99755783	7.382919625	7.456927603	7.499557884	7.340237481	7.666591745	6.624185011	7.382919625	6.7273019	7.005153731
ATXN2	6.90371828	6.858391224	6.742589438	6.580414086	7.092212087	7.640420694	7.308373306	5.629091522	6.369819563	6.298735561	6.476970706	7.097929788	6.873438608
EAPP	6.751249857	8.657146178	8.854124535	8.535430492	9.053244615	8.6840234	8.723040919	7.432466514	8.383228704	9.303327427	8.238492454	8.387810186	8.797960056
CABIN1	7.008328678	6.847857022	7.755778494	6.760225595	5.871806649	6.69584892	6.290646539	8.107514421	6.945232479	6.193757604	6.799471824	6.510939252	6.309859627
LYN	6.763489153	6.863417216	5.450106953	6.425182083	6.67513812	7.050520756	7.462228691	6.609850162	7.990141315	7.761707046	7.761904837	6.228394784	7.492541251
SERPINE1	6.230031795	5.609572423	7.883133778	7.053244348	7.385253586	8.200654003	9.981213641	7.025666242	7.881140688	5.922870813	7.283223519	7.157042569	7.59292736
APPBP2	8.131429348	7.863518939	7.976565105	7.891634988	8.429903905	8.14713792	8.053226834	6.767459609	7.464950886	8.133993472	7.051232985	8.619872856	7.960892975
OVCA2///DPH1	7.935045528	8.080596121	7.808160495	8.565270936	7.639110616	7.546573345	8.548060005	7.999438822	8.493692025	7.834095123	8.044980235	8.269297805	7.931216036
TOPBP1	7.661101194	8.098840154	7.835489781	7.751252288	9.260071239	9.073878281	8.108472591	6.784818552	7.869139795	9.558878667	8.104622668	8.33328651	8.104622668
POLR2K	7.673021273	7.673021273	7.706086439	7.778889878	8.321809187	6.999194749	7.513253259	5.305847675	7.817543795	8.938127533	7.708579047	7.037543824	7.805135549
RNF103	7.179708895	8.292154707	8.555850316	8.406658138	8.717578654	8.282222313	8.401394383	7.728120498	8.406658138	8.696763237	8.174369746	8.754050099	8.576132067
ICAM1	7.585944635	6.728156888	6.486508663	6.38300402	6.832424412	7.594173125	6.166288505	6.970428476	7.656858485	6.946858072	8.443320739	5.562205961	7.58158903
RANBP3	6.209337514	6.003615367	6.939934451	6.067018365	6.584308453	6.705624535	6.788376981	7.302391487	6.521669823	5.855931854	6.966884321	6.551721429	6.966553
ARL3	6.994422331	6.993221027	7.502513047	6.8066086	6.903974436	7.036410693	7.38248542	6.319448951	6.994422331	6.930027044	6.116558185	6.994422331	7.52470765
TRRAP	7.684697972	8.18036272	7.553125693	7.709730501	8.529011942	8.635210238	8.102201571	6.677468199	7.979383939	8.648483015	6.706497595	8.081058907	7.42335553
TNFAIP3	6.647547708	7.378562692	7.641108313	7.543898756	8.704111273	7.803426879	8.027778219	6.483852179	8.850635326	7.187253273	8.155214162	8.042817603	8.740382972
MEN1	7.332684647	7.597028858	7.958665133	7.897334743	8.097469784	7.816097146	8.164038735	8.066086444	8.282381889	7.712135223	8.032320125	7.987191883	7.768755645
CSDE1	9.756927555	10.28338447	10.51282555	10.39432648	10.38318187	9.725604201	10.09130393	9.813046656	9.652744426	9.819929249	9.56613433	10.26207335	9.416680371
NRAS	5.953071357	5.192473558	8.015620887	7.820161639	8.482403857	6.775242937	7.281796948	6.254820548	7.035486449	7.084428967	7.360013333	8.435748508	8.035675832
TCF3	7.233846227	6.645308655	5.666893761	5.420847046	7.072616907	7.263675712	7.629334997	7.093848599	6.94091267	6.514546184	5.790970975	7.113847293	8.080546504
RPS19	11.05775661	12.80116004	13.08611909	12.46563439	13.04232661	12.23514871	12.75109843	11.94044713	12.429466	12.84521453	11.68894443	12.36559451	12.61820252
MIR6785///TMEM94	7.106523982	6.886191875	7.850915148	6.406571598	5.897123002	6.002315438	5.870371556	6.619571781	6.406571598	6.099358322	6.984382925	5.760997312	6.163815532
LPGAT1	7.060277937	6.620523289	7.25271097	7.419079182	6.923588252	7.454072847	8.125759951	5.991121319	7.25271097	7.100590899	7.469944377	7.435371912	7.308913842
APBB1	5.677066486	5.28528099	5.412530594	4.956173758	5.04814611	4.984572012	4.690660219	5.65021963	4.865212695	4.934560269	5.086656342	5.039999606	4.980854409
MARCH7	8.292222552	8.614700272	7.984114704	8.536640717	7.576279281	7.446592189	7.579653521	6.840787465	7.984114704	8.41919598	8.552472978	7.916522927	8.08709959
MANF	8.573229441	8.589603944	8.176078341	8.849731614	8.584883778	8.515496922	8.408490293	9.105641899	8.744433467	8.453379479	8.36534907	9.210496793	8.929303908
SERTAD2	7.740111368	9.119869529	9.293875354	8.313274856	9.172506727	9.139433028	9.179665033	7.699322419	8.109531406	7.842156115	9.224836938	8.891300203	8.957694804
PEX11B	6.74516136	8.153530215	8.144931733	8.243760304	8.61704678	8.864550978	8.310473359	6.051569802	8.009020868	8.9236591	8.215683251	8.307669311	8.197992725
PSMB10	6.749531106	6.656402779	5.610728276	6.496044741	6.480092436	6.902837531	8.73576219	7.86969475	7.273931639	6.114272791	7.270069399	6.366827059	7.821537696
ITPR2	7.25075187	7.630785649	5.901096518	6.712195724	5.958979945	5.993432079	6.625455864	5.497452713	6.417126867	6.404537722	5.712045049	6.890455407	6.297681757
WIPF1	4.143872811	3.956911636	4.435681455	4.129428101	4.593135416	4.335648249	4.198033234	4.398719677	4.779642782	4.938939682	4.630467617	4.14205284	5.015801322
ACTL6A	7.211001936	7.644829817	8.051375449	7.713301679	7.810959512	7.744741333	7.720698762	5.919862925	7.713301679	8.966058991	7.954125867	6.894316211	7.065719127
SLC39A7	4.764707635	4.816021448	5.612898676	4.691381625	4.876295245	4.902105562	5.301427144	4.656753019	4.612521802	4.214684295	4.9397272	5.034582084	4.876295245
EFNB2	8.662793459	9.744429893	8.534965002	9.355907734	8.023733296	9.224391243	9.258134874	6.002713109	8.697115952	8.263647498	8.851031126	9.374859645	8.982043654
MAP2K1	7.313191791	8.458652127	8.152050431	8.855634992	8.660137908	9.191762401	9.396563893	8.391134101	9.584562268	8.754475793	8.911543974	8.87790709	9.122378659
PDXK	6.880803243	7.705646351	6.420945107	7.69490431	7.468303591	8.028431679	8.558716233	7.636365992	8.664146386	6.892567421	8.903511407	8.09272463	8.489726564
ATF3	7.852626842	10.05249969	6.007080204	5.584537408	7.423370534	7.947353047	6.972320101	4.589706815	6.613109479	6.880293296	6.652213952	6.195036796	6.894315168
DPM1	8.224328955	9.624694702	9.247184279	9.99730584	9.959715195	9.668772951	9.995801642	8.698452262	9.757112319	10.21542052	9.811840727	9.757112319	9.982811947
LMO7	3.857972866	3.838065867	3.705346756	3.714353034	3.65973863	3.748628409	3.510375103	3.866731851	3.675484466	3.667900806	3.652491887	3.527527536	3.834073499
SDHB	6.128836969	8.00308469	7.502256412	8.013576642	8.769596728	8.643358898	8.800706332	8.115624669	9.033379035	8.77327657	8.627117243	8.301147369	9.142300085
FASTK	7.982079396	7.707566827	7.606848713	7.580141553	7.044206301	6.852727195	7.870728853	8.144911709	7.731658792	7.057431835	7.646984033	7.51342747	7.519599908
RASA1	9.117734638	9.18941375	9.344686076	9.167395357	9.493111651	9.401219793	8.837847764	8.124908084	8.756127273	9.560206644	8.914643266	9.293802027	9.203426151
GTF2A2	7.150368627	8.67594993	9.184486006	9.432667246	8.604955307	9.226383393	9.326821811	7.948666349	9.802518375	9.255058624	9.355077029	9.434165012	10.0307618
NPC1	8.324477203	8.507542319	6.719374722	8.447896111	8.927160848	9.424251859	9.444840396	8.108956518	8.652704147	8.897940922	8.581982005	9.303463366	9.234168372
GTF2E2	7.229585914	7.527576564	7.643336945	8.200232485	8.130930313	7.72544336	8.462781782	6.231567545	7.888446722	8.069539449	8.168784102	8.467716104	7.97378031
MIR4271///C3orf62///USP4	8.747169805	8.700743228	8.108746238	8.123449374	8.07489981	8.260675332	8.314862267	7.062996728	7.988204759	8.427523412	7.585757502	8.097017773	8.085718224
USP4	8.122470789	8.249821128	7.531874204	7.362400525	7.807269928	7.315091984	7.859675617	5.475183154	7.254983391	7.593903791	6.998480541	7.785808296	7.789418467
RNMT	7.800585585	7.534411479	7.553981545	7.049491121	7.373640079	7.36436843	7.264455419	6.9992253	6.975024896	7.92186406	6.617801116	7.193970652	7.248338198
AXL	6.725391937	5.853659579	5.584042146	5.382753819	4.97976371	5.373286339	5.292234721	7.092028097	5.506802276	5.691792054	5.543929929	5.196325048	4.940704476
TNFSF10	5.667411053	6.07152058	9.636238554	7.59177726	8.777227126	9.863692641	9.157330352	8.902862023	8.066565317	7.704753136	9.648380287	7.967203326	8.62617013
RBM15B	7.189710448	7.250759546	7.832888361	7.578619537	8.063170478	7.541518028	7.977446039	6.567709223	7.482044107	7.541518028	7.597501886	7.018332681	7.732178457
SNRPD1	8.169204951	8.635698872	8.854797461	9.430522861	9.929216731	9.265895616	9.739201826	7.877782923	9.320935146	9.81929282	9.338295218	9.303181987	9.88207642
UBTF	5.514547906	6.292758334	6.930641971	6.004406496	6.16126292	7.093047935	6.878629835	6.292758334	5.730426944	5.045508329	6.712270527	6.633260262	6.321821777
STK17A	6.175273161	7.219562363	9.270099505	8.847563901	8.470830978	8.685823841	8.896711587	6.361913031	8.874904393	9.452916209	9.065232324	8.774416034	8.880988262
OXSR1	7.291795126	8.183149166	8.541435141	9.059504553	9.781802754	8.642610834	9.13456311	7.566869535	8.662067628	9.777604738	8.757657856	9.51210591	8.844372158
NUDT21	5.657371468	6.749932568	7.576825586	7.518447045	8.115568247	7.773616972	7.633498485	6.743629829	7.265210047	7.518447045	6.564950274	7.969989004	8.418707603
TMEM63A	5.646874958	5.720233564	5.906952141	5.554052065	5.960669858	5.616770744	6.065156037	6.966146354	5.565248792	5.539617584	5.85595159	5.764056656	5.4186601
BMP1	6.760795531	6.70248892	7.186000847	6.580130806	5.527360769	6.954101244	6.921192316	6.705140891	6.683874035	6.190954717	6.321164483	6.526747932	6.255230236
TRIM26	8.329963586	7.874079286	7.675892015	7.764775429	7.213602343	7.891786686	8.003680756	7.764775429	7.770014572	7.725606963	7.688560606	7.764775429	7.716469914
DUSP11	8.274197266	8.35369084	7.793195835	9.087329436	8.340973401	8.683855431	8.678700655	7.530384393	8.853512968	8.717462234	8.884239976	8.953751192	8.83853382
TOB1	9.300815989	10.27322994	9.316714746	10.00746381	8.69596066	8.390033793	8.68888036	7.18338147	9.06762669	9.410838592	9.161893467	9.372037329	9.368279182
CCNB2	7.042352433	7.144120554	6.844588199	8.432860445	7.72856548	8.694354166	8.285023268	7.612233611	8.129679593	7.779600267	7.977317283	8.754130157	8.863993028
UMPS	6.781829904	7.28159554	7.357529351	7.804552267	8.097780212	8.863304959	8.436671651	7.574264989	7.576970997	8.263063732	7.307903038	8.285612777	8.171937379
HIST2H2BE	7.414546311	8.248094877	6.318470405	7.874817454	6.540239545	5.239773685	7.462743285	6.927008329	6.848409397	7.580465734	7.962054913	8.045757851	6.867205669
FMOD	9.219503953	8.518961911	8.878538241	8.315827069	7.419560569	9.155157037	8.475635758	8.036729059	9.521300569	8.18558883	7.732225345	8.31696252	8.987933087
BET1	6.723046834	7.902414769	7.574746061	7.842243812	8.58759416	7.626327367	7.600605749	7.147994996	8.004835753	9.059757824	7.849807572	7.830852653	8.271251251
EFNB1	4.876129542	5.526002766	6.638409606	6.43697719	5.527360769	6.387757516	6.889662242	5.787398543	6.214654699	4.90105478	6.216582622	6.236378258	6.093669002
CKMT1A///CKMT1B	8.058409541	9.487687552	7.189499432	9.486279605	9.233684901	9.407084092	9.929485614	9.116065689	8.838654517	8.936627747	8.851371219	9.507612947	9.235585485
KIAA0391///PSMA6	8.554621865	8.556374098	7.766137426	8.041739514	8.886289304	9.289422094	9.020336217	8.103284658	8.044980235	9.016823329	7.875597909	8.615783855	8.625654257
KIAA0391	5.02860108	4.765424179	4.880924084	4.717087694	5.287084502	4.958916981	4.6879335	5.21095672	4.710150026	4.895348794	4.697234162	4.781886544	4.749432567
CAD	7.209423571	7.16100109	8.421151138	7.914952149	7.902964451	7.921978341	8.411150921	7.690975274	8.527561815	6.431213576	7.861077553	7.929671605	7.914952149
PTPN1	7.476173907	6.541830236	6.499950338	7.137822194	7.218535454	7.236781902	7.464150249	6.940472877	7.360321781	7.279420411	8.456409964	7.060087947	7.123867948
CDC16	6.223084505	7.170369928	7.537859892	6.87080244	8.189272503	7.961917904	8.307603854	6.890667982	7.515316468	8.48075878	7.638957407	7.543489498	7.422404463
IGFBP2	5.142151412	5.299652721	9.136841394	7.756823987	6.388549478	6.211425342	7.774518845	6.726095528	8.033008263	4.412235347	10.76457616	6.995502436	6.574223575
TES	5.345134153	5.393728007	9.02054761	7.165604976	8.563598886	7.844117182	7.544461264	7.63216268	7.302418813	6.101560521	7.760116284	7.514940454	8.060827195
GFPT1	6.079363455	5.964532926	7.043847373	6.43878864	7.774283177	7.536977063	6.848409397	7.151410369	6.601034453	6.740465188	7.513167254	6.951695319	7.259110357
FOXO1	6.419580414	5.364812442	4.93101156	5.785884801	5.453334859	6.156830959	5.587341308	6.436559862	5.14747737	6.101657376	5.457218275	5.546222448	5.457218275
POLR2A	8.882725598	9.204340629	8.464451723	8.586400127	7.866510979	9.446480934	8.394845658	8.163106436	8.394845658	8.242967843	8.026483254	8.55370211	8.07197081
LIG1	6.477243692	6.15279631	6.321734614	5.740748903	6.167819876	6.471829948	6.34984654	6.488300329	5.969979374	6.010430846	5.996947257	5.394888048	5.958011049
IFNGR1	8.683599606	9.816310575	9.34466219	9.665119503	10.81551983	10.63801463	10.01819004	10.33779083	10.25496653	10.93964866	10.35540068	10.00415632	10.51557696
LTBP1	6.433220584	5.422601953	8.489776134	6.96251939	7.555587381	6.748780428	9.195453603	7.490994137	7.224455868	4.853154941	7.121323938	7.877069874	7.910950616
MIR4680///PDCD4	5.863821042	5.850475356	7.209586993	7.167857131	7.482376529	6.947931067	6.842012696	6.117511022	6.015362872	6.160317385	7.329200148	7.195010206	6.769033709
PKIG	8.612630359	7.639773059	8.232967901	7.118028713	7.407673533	7.210305686	6.832813461	6.322902444	7.503657357	8.237487746	7.178377619	6.860998161	7.312137477
LOC101927705///P4HA2	7.47687669	7.670410135	8.24783725	8.054789907	7.645370073	10.12987236	9.545111452	8.288341543	8.609810783	7.833769554	10.41551114	8.014796863	9.065116758
TRIP10	6.879556778	7.068801887	6.70940887	7.665251836	7.031662046	7.237991503	7.470364132	6.974620755	7.408675752	6.114272791	7.595495454	7.268743516	7.04345847
EBP	9.203707407	9.309590424	6.453081446	7.716107559	8.236094555	8.127599715	8.556797076	7.241661771	7.520909613	7.771528645	6.999555986	8.660215087	8.436157317
LSM4	4.694037905	5.211165014	7.839627608	7.767814322	8.808804834	8.180059546	8.378287551	7.549236579	8.123962908	4.034634727	7.691208619	8.01547142	8.588025964
PHKB	6.381001087	6.857695209	7.617980432	6.952436984	7.108409961	8.143077619	7.246158647	6.860012558	7.331682372	7.430260804	6.49239571	7.256993055	7.861471915
ABHD14A-ACY1///ACY1	6.543308031	7.803222408	6.364621347	7.742419658	7.494616784	6.449839642	7.289787617	8.457577588	7.836434252	6.972595958	6.892272602	7.566456604	7.397233086
PRKACB	7.471552624	7.955621787	8.451337674	7.681024523	8.765000893	9.021013313	8.577604848	8.052743137	7.971483195	8.614518084	8.642768944	8.266559918	8.757111383
PIK3R3	7.355387915	6.959443251	7.009036755	7.172367171	9.192346027	6.455396267	7.562183984	6.902789835	7.184975064	8.869411895	8.689438549	7.538925875	7.276543013
SLC20A2	5.334759587	5.726418145	7.684329979	6.464182535	7.27619539	5.546491315	6.151414746	4.281760525	6.716807136	6.348081755	6.700077136	6.082846171	6.156554307
USP8	5.656726802	7.319466866	7.273356394	7.503352109	7.14229696	7.304375564	7.319466866	5.84722596	7.254983391	7.319466866	7.50968813	7.643348247	7.270786067
ITM2A	7.544493324	9.076578283	8.739416591	7.917963382	6.269725642	6.555261118	6.605482519	5.431365743	7.533423905	6.827762455	6.311595291	7.464912461	7.498589271
GBP2	9.509531537	9.340505628	8.819145847	7.954113164	8.858397401	8.616531848	9.398799824	8.318818037	8.956922891	9.38080276	9.334016509	8.329895313	9.0072227
WRB	7.271267184	7.50131559	8.239699912	7.698254114	8.249918784	8.0731302	6.84191562	6.753291722	7.689575384	8.817746012	7.636946574	7.253364032	8.024881366
TFIP11	7.962810585	7.876216234	7.006635058	7.116545031	7.148092876	8.132246141	7.940693054	7.794391985	7.617519302	7.331731744	7.733468034	7.62679946	7.581719574
SLC7A8	8.523364625	8.411217293	10.51112383	10.32704685	6.723645587	8.559448119	9.8679072	8.323938198	8.385309705	7.46444045	9.068297899	9.430732831	7.519193853
PSMD6	8.707650066	10.15290038	9.327584697	10.23059687	10.92293003	9.464046742	10.38489246	9.570375076	10.09635558	10.59035162	10.37517201	10.68975283	10.67212968
R3HDM1	8.34319256	8.106495688	7.796075837	8.362701972	8.394515911	8.022851784	8.357014385	7.482947266	7.821620209	8.850341024	8.50880364	8.432333798	8.082650631
GPC1	5.168080536	5.7983831	6.862974387	5.100606312	5.066756761	5.594614535	5.572746914	7.662170556	4.952452263	5.302379015	7.282029544	5.591633192	4.715947729
NELFB	8.252703647	8.323057501	7.790650156	7.882099646	7.848991083	8.059574198	8.448773845	6.620686041	8.319548764	7.212767615	7.995207461	7.699856274	6.801277815
RFXANK	6.478628731	6.91255525	6.824899237	6.254433974	7.088016778	6.7395562	7.447143266	6.19879484	6.730919144	5.619013774	6.527209301	6.25824649	6.831734714
PALM2-AKAP2///AKAP2	7.1428944	7.182882486	9.437159	7.831846597	8.12308648	8.195879935	7.555943287	8.196212015	9.227826367	8.343708835	8.29317461	7.898864222	9.498276836
SYNE2	4.650564191	6.096106121	7.977143275	7.874516988	8.980345109	9.166392546	8.492943193	6.281056882	7.983487218	7.95151055	7.286836123	7.774368916	7.922224399
ROCK2	6.025483059	6.807950961	6.933353141	7.297759803	7.796229084	7.53842516	8.381229958	5.7448818	7.10132675	8.007563833	6.532906271	7.522037191	7.170091501
CASP3	6.2935154	6.816989596	7.126107071	7.365363921	7.089600213	7.770619264	7.506042873	8.021226058	7.449688427	7.163433508	7.792390987	7.794391985	8.095720677
STIM1	7.648841206	6.939479265	6.792496393	6.807950961	6.121291883	6.232582838	6.807950961	6.874209456	6.81377942	7.225078416	7.589638767	6.437039117	6.359345396
FBN1	5.910718226	4.762419451	7.22367909	6.925099535	8.159522484	8.796484013	5.940262586	7.745055384	8.285984673	7.289001878	5.532755761	7.699856274	8.611362706
ACP2	7.408945726	7.13063185	6.989891984	6.708716152	6.958329705	7.924961913	8.309365028	7.243340195	7.242569022	6.225399908	7.768342911	6.752187417	6.56433053
FOSB	9.626476544	10.67100259	5.919163844	5.534388135	6.814506544	6.399555569	5.367179095	5.069451567	5.22136751	6.977039684	5.414063496	5.161200604	4.614682382
CCNG2	8.388092924	8.658831169	9.473558224	8.311700799	8.204095269	7.411596429	7.998742441	6.850957149	7.692987171	8.289646487	8.448379693	8.271582783	8.291478765
PIEZO1	6.285029513	8.794612909	9.077608157	9.130469865	8.258437072	9.486149494	9.71661222	8.070828766	9.719876019	6.190502463	9.062316909	8.721877453	9.055901429
HMGCL	8.276406567	8.382782861	7.477306844	7.1773356	7.528775431	8.601653046	8.234287534	8.218319458	7.849712908	7.509311555	7.812063309	7.406059539	7.748089061
SFSWAP	5.379252442	4.748159016	6.333935677	6.179492943	6.665551182	6.192101438	6.397747486	7.535180297	5.934919482	5.448110403	6.192101438	6.907914225	6.199510636
DNTTIP2	8.439861365	9.261260244	8.801555068	9.16413129	9.823825789	9.958036703	9.979622164	8.0891845	9.05238542	9.963578601	9.487117209	9.506011277	9.48453117
SHOC2	7.730017058	8.742330222	9.294119738	9.403388504	9.902777258	9.964635318	9.268323645	8.226131569	8.947357141	9.411154916	8.42026564	9.584390549	9.028763984
ZMYM2	7.862008686	7.823188615	8.123285492	6.923999007	8.080238437	7.785495764	8.180979779	5.915367469	7.032454238	7.880251832	7.227986012	7.164099569	7.734768894
UBE2S	5.930549663	6.292758334	8.060527102	7.448932666	7.929886187	8.484596528	8.269188558	7.220604226	8.352215006	5.331221793	8.181029769	7.50489856	7.455933848
OXCT1	7.065837133	8.366531915	7.747347992	8.805865011	8.664129203	10.63181229	8.390372721	7.010241736	7.894014202	8.706692766	8.281954975	9.342423999	8.232660973
INPP5K	5.915384927	6.106503538	6.553780403	6.306225515	6.182543411	6.31079474	6.360971265	6.025045312	6.296359171	5.555031391	6.472403719	6.195036796	6.206365427
NNT	5.497032627	5.774022457	7.860412936	6.382955132	6.381370765	7.416085028	6.957489788	6.281633966	6.40876967	6.820141227	6.014660672	6.433087363	6.358905851
NDUFA7	6.87254197	7.838142834	7.270248225	7.679565839	8.319757733	7.339649201	7.59292736	7.208452119	8.020155263	8.43141798	7.389970147	7.262489494	8.225313772
STK39	7.573934846	7.409759728	7.297537125	7.411918448	6.974693792	8.052188277	7.897446493	5.424087336	7.136275451	7.411918448	7.598212696	7.739744771	7.528290526
MAPKAPK3	5.801544952	6.508819791	6.626212451	7.30761438	6.322014384	5.430433239	7.48883905	7.349628389	6.591602139	6.213003444	7.047041865	7.397269455	6.57017425
PLCG1	8.341715236	8.061095202	7.741745038	7.44299103	7.741745038	8.255317902	8.241667334	7.877480635	7.477667887	7.657110911	7.01451334	7.713092325	7.741745038
CLDN7	6.511852192	6.008586247	5.707141562	6.511852192	7.136788929	6.982812305	5.446504409	6.95465057	6.761741422	5.856171646	7.335406939	6.511852192	6.633368783
PPP6R2	6.438643246	6.475170833	6.157027442	6.084057739	6.181756604	6.576632798	6.84560455	7.728238616	6.355760308	6.106257743	6.425343633	6.406310503	6.439159529
LPCAT3	5.265149126	4.980107834	5.953832896	5.032186361	5.884969425	5.420424674	5.268779662	5.166279808	5.335102326	4.419292647	6.444116223	5.131199715	5.565288141
INPP1	7.592968602	8.851596819	7.278942394	8.805262673	8.394461016	10.35231583	8.777170694	8.859763511	9.283381	8.058128679	9.881411906	9.117850497	9.40164274
TRIOBP	8.662377532	8.205252626	7.582060092	7.791999881	7.978111152	8.825768437	8.366550862	8.179495699	8.335922308	7.884184289	7.803743879	8.179495699	8.621605741
SYNPO	6.637306341	6.885601612	8.99492084	5.986563436	5.331535527	8.80925722	7.943175581	7.592984286	6.780737835	5.779417998	6.433315076	5.736875234	7.555321838
SACM1L	7.879990105	8.600186047	8.164946299	8.10868561	8.10868561	7.840799364	7.48883905	5.871124281	8.036577907	8.606450872	8.3778369	8.151309759	8.114417644
SEC24B	7.325585857	8.105405453	8.779152558	8.500153027	8.942061027	8.714568143	8.591322922	6.966535279	8.240781425	9.07466012	8.156845047	8.656789134	8.540743844
CLPP	7.016046403	7.638129085	7.035614539	7.614854807	8.00272111	7.25197617	7.902861866	7.939770226	7.614854807	7.051724693	7.328635789	7.930340317	7.930879082
SLC1A3	6.381157201	6.559237128	5.496441017	6.491895847	7.024148522	7.821003447	6.865927715	7.423297783	6.923252334	6.8019085	8.074367518	7.032203187	7.488151317
PRKACA	8.679883191	7.88120197	7.740909533	7.914734912	7.017956822	7.742835278	7.064078139	6.944540117	7.82182039	7.740909533	7.91453573	6.99588293	6.88549001
DHPS	5.582170228	6.253408114	6.756624158	6.042943703	6.678375444	6.41966393	6.755944168	5.627843699	6.654461303	6.006457872	6.568549986	6.309080171	6.473470223
ITGB2	6.57946575	7.151571368	6.959418245	6.339401399	7.444667986	7.988378754	7.444667986	7.652889176	7.959726927	6.852745357	7.939396696	6.196746317	7.79930471
ABCC1	8.09389096	8.437663761	9.363923646	8.605109292	8.163292418	8.539193227	8.981915746	8.190842152	8.605109292	8.598396178	7.599105113	8.88440727	8.724438269
DBN1	8.138565884	7.574176073	9.98889451	6.541425742	7.102867918	7.907421266	7.545312525	6.453297482	7.33952348	7.41185215	6.957915917	6.195036796	6.905239029
TOM1	6.642271178	6.656525508	5.850416409	6.629707886	5.777867134	6.41966393	7.032749262	6.354796157	6.433848279	5.565146026	6.470160598	6.373547709	6.368431973
WBP1L	9.703918391	9.605825944	8.617132337	9.373764784	9.250403719	9.59549592	9.757679885	8.615959502	8.862161469	8.611229804	8.022724327	9.949770996	9.31045508
INTS3	8.510262465	8.4066414	8.086122557	8.142970055	8.29116302	9.139410926	8.738678723	7.984494863	7.868678617	6.170020397	7.899216678	8.373600405	7.797961128
DRG1	9.338215799	9.065282799	8.791059709	9.27613056	9.32965691	9.649549294	9.794934569	8.721132187	9.503840156	9.338215799	9.049633545	9.585096204	9.685432651
STAMBP	7.383291134	7.578897463	7.848628007	7.86173976	7.596436263	8.346525184	8.321011149	5.561787406	7.794395927	7.71103196	7.678143109	8.058128946	8.161911199
GAA	6.980961283	7.304685728	8.236020123	7.148907678	6.684250434	7.480781991	6.890579891	6.704578199	7.461833748	5.966646513	8.885817804	6.592633773	6.655161166
TARBP1	7.797967739	8.132622598	7.181890919	7.211255725	8.905420564	8.845932699	7.896919584	8.436659058	7.80530344	9.184836648	6.882455304	8.039470773	8.038584506
HEXIM1	6.382917001	6.992581474	7.121699096	7.543898756	7.548222986	7.648983303	7.666214523	7.024401928	7.503608031	7.438340672	7.754246995	8.018567006	7.521919906
SS18	5.395355691	6.104515762	7.191893218	7.163325573	8.431863592	7.779404806	7.205938828	6.422565257	6.193006076	7.056826752	7.911157711	7.847228418	7.367112758
TCEB3	7.601854337	6.202315952	6.858017793	7.333491077	7.640042297	8.190465963	7.312894243	7.806266534	7.210771122	7.011810082	7.737482364	7.332781524	7.62324441
AHR	8.175781103	8.599957452	8.163262159	8.229593466	9.309231064	8.887001936	8.460633192	8.197980352	8.625158043	9.264531541	8.147323697	8.272147142	8.949204876
LPP	4.782707128	4.955789145	6.067952768	5.218102337	5.340139561	5.594614535	5.735225789	5.777269785	5.116791025	5.039413405	5.115157806	5.386982388	5.238898304
TCEB1	4.449943438	4.623781174	5.371810351	4.955587585	5.439059052	4.683200988	4.528671006	3.898973829	4.6632513	6.556600524	5.002494763	4.332404601	4.683200988
SLC25A4	5.552787339	6.103230721	6.5313796	5.207987766	7.344606357	6.328539119	5.790644131	5.825489678	6.748494857	7.011885177	5.717541996	5.406648169	7.031661634
SPINT1	6.64537801	8.42773072	8.959469799	8.490148134	7.50959325	8.483256473	8.705001889	7.825838947	8.395139696	6.528378823	8.002209313	7.919340631	7.605753104
VAMP7	6.596453109	8.455100504	8.903643539	9.496504853	10.26195011	9.586590492	9.243070949	8.292720313	9.189120109	10.19693671	9.259517878	9.966569236	9.71661222
SLC37A4	7.050743634	6.681574697	6.929979918	6.475510567	6.215699145	5.594010053	6.351725641	6.516142557	6.540113313	5.991754515	6.673986739	5.938994757	6.493790829
GPX2	8.171885122	8.002209313	5.330846774	9.511388563	5.956681737	8.324815611	8.806217614	8.881994658	8.013147137	6.981986282	6.676469686	8.335793373	7.903598027
GCC2	6.600962541	6.949008259	7.62453014	6.90055679	6.837618794	6.877322631	6.510183073	5.821767591	6.721077861	6.985269689	7.047411644	6.877322631	6.717846776
SERPINA1	5.121421511	5.460313176	5.467192705	5.375584268	5.951813133	7.301537928	6.225292012	6.025864443	7.064655693	5.927587199	7.525776694	4.638649489	6.719394152
AGT	6.630587609	5.965801787	5.092347212	5.462550244	4.920942519	5.023484331	4.918531536	6.046730695	5.385815371	5.846799365	5.311451915	5.290778756	4.980571099
TXNL4A	4.957564278	4.933959777	4.771329201	4.701874057	5.567848725	4.655053462	4.947848901	4.697234162	4.794507963	4.869143557	4.91433294	5.135093749	4.687869534
TRAFD1	7.79460029	7.427853383	6.925079927	6.962316536	6.621859131	6.940303587	6.848409397	6.928290657	6.928290657	6.84723816	7.104035022	6.577584644	6.678215895
FUCA1	9.14617477	8.806166373	8.397012562	7.975880779	8.00160797	8.761892055	8.332739417	8.455996711	8.474297474	8.646844946	9.012108407	8.521553841	8.558599201
NDUFB7	5.292234721	6.089083049	5.675365015	6.1488333	6.305550178	6.266496318	6.389220047	5.553926818	5.969979374	4.840409863	5.365514986	5.969979374	6.516038587
TAF15	6.859451451	6.606304092	5.752543575	6.133310492	6.381370765	5.633559111	6.541392243	7.477339526	5.500311307	5.428714393	6.186516643	5.985702814	5.565971183
OGFR	6.999377905	6.394971524	6.523989941	6.301855908	5.576361235	6.285286135	6.519228391	5.563667122	6.686047845	5.903305889	7.157024804	6.083970709	6.433870157
DNAJB9	8.138157563	8.684236733	8.688731139	8.527003295	8.768870355	8.427479149	8.095799216	9.154197316	9.751430596	8.723343247	8.613651679	8.684236733	9.864425126
RALBP1	6.551516156	6.777605257	6.1943755	8.119699075	7.913169047	7.30403725	8.333327537	6.948597894	7.565401034	7.115276908	7.622278921	8.050955521	7.83175215
PIGC	8.185324418	8.687824771	8.34666247	8.223252107	8.729135151	8.174817791	8.58451012	6.837236341	8.256902753	8.944224057	7.850915148	8.514611742	8.430063278
PCK2	7.165082645	7.684885062	5.98053808	6.370626782	6.703209786	7.013671702	7.205061402	6.738276754	6.444911441	6.780323733	5.754265793	6.536386156	6.780323733
GRK6	7.419498537	7.319797941	7.643216846	7.224241296	7.51967171	7.5879734	7.516598397	8.237312791	7.680157269	7.350508121	7.466412073	7.319007283	7.660931933
ABCD3	8.365784614	10.28958973	9.238416525	9.178905442	9.601233658	9.052579945	8.876668027	8.202857801	9.025085044	8.963268979	8.96886696	9.591850319	9.159993195
AAGAB	6.927126151	6.077592345	5.549976272	5.906983527	5.12996297	5.717398534	6.454580654	6.482514905	5.627677969	5.679795999	6.233000928	5.428753699	6.091454564
RYK	7.287581949	8.041614753	8.599933165	8.152830499	8.072923276	8.444287305	8.172509839	6.785114453	7.575440807	8.041614753	7.530319917	8.107923277	7.982675605
HPRT1	6.871510979	7.705813407	8.330618327	8.340545087	10.19199348	9.193234231	8.671521057	7.310463742	9.033379035	10.60914239	8.671521057	8.543774787	9.167164105
MIR6787///SLC16A3	3.936718358	3.931071724	6.093775477	4.29271275	5.159618095	4.767275013	4.450102906	5.207338223	5.538685903	4.109294519	7.743749405	4.024945613	4.628274729
CNPY2	7.854785414	8.92227771	9.34817964	8.993549881	9.520613204	9.214887922	9.764111906	9.276437231	9.542628026	9.641606233	8.912855665	9.174940156	9.83761426
U2AF1	9.528382606	10.28471129	10.18160672	10.5621433	10.68651001	10.87283463	10.73371472	10.76695215	10.56757067	9.468064789	10.77492211	10.7282442	10.51863503
CXCL8	7.691856271	7.965165559	9.586917964	10.40265578	11.04576888	11.56298083	8.595924202	10.3251091	12.40105855	11.65100639	12.17587887	10.17153864	12.1798448
DENND4B	7.750475443	8.089944133	7.537914733	7.569775153	7.618177643	8.414317417	7.985568697	7.360953545	8.067393412	7.729874134	7.948646442	7.149732882	7.479370134
MIR6883///PER1	6.975187983	8.265743796	7.594908833	8.082376242	7.291189713	6.431743192	7.13185422	6.947666307	7.348793579	6.502007845	7.16986726	7.458527463	7.450849837
FAH	5.122951754	4.767076443	4.722570919	4.531897254	4.262992446	5.616740275	5.690784574	4.841750987	5.326214004	4.262992446	4.547610304	4.447408641	5.63108733
SP100	8.381799079	7.933187802	6.526654729	7.84360358	7.346655606	8.218420289	8.507098743	6.217899026	7.587490364	8.096254662	7.928076755	8.030386917	7.953069437
DNAJB12	4.921451272	4.882267726	4.935813196	4.831145112	4.769072003	4.251498476	4.900600256	4.959913554	4.681379634	4.786162056	4.771837006	4.316648944	4.650522934
POP4	8.474388207	8.553859138	7.730711386	9.901804676	8.937259796	9.202311966	9.250013608	8.017943517	8.848536682	8.972860672	8.33262745	10.19121545	9.4177116
OAS1	7.835467418	7.570802067	6.545048594	8.722463427	6.661473365	7.617914369	8.858158276	7.779747682	7.986471737	7.239277795	8.51787805	8.968324399	7.835467418
CDC20	6.047373512	6.06906844	5.857698793	8.18682912	7.878560979	8.984300201	8.562112162	7.021371714	7.860374072	7.4077282	7.50564554	8.380494041	7.93135703
TRAF4	5.512607019	6.46266834	6.573859494	5.909351736	5.864067682	5.909351736	7.158387505	6.35141262	5.865018698	5.718565822	7.476919642	5.650358032	5.025694547
ATP6V1C1	5.797488905	6.40203684	6.275217226	6.722942585	7.754366995	6.560984711	7.028046051	4.9939268	6.395655571	8.204278917	6.995345132	6.166810262	6.579637579
PBX2	5.439165712	5.584371342	5.294279782	5.653136128	5.868274398	5.594614535	5.734321681	5.76352514	5.56146271	5.566400864	5.047068822	5.404317678	5.980069735
CD93	7.199051598	6.590517358	6.498051185	7.068842936	7.314370677	6.758155547	6.603246696	7.431269328	7.76585235	7.065111468	7.065111468	7.065111468	7.775025592
CYTH1	5.600673628	5.535473055	6.312949334	5.581965001	5.677747622	5.496273614	5.677747622	6.187210632	5.599625943	5.444812288	6.211813136	5.853227927	5.268208195
NOL7	4.163402149	3.923482071	3.855809488	3.865461266	3.96297297	3.985529268	4.428831867	4.569685347	3.893582492	3.68407907	3.96297297	4.085209072	4.294194835
PPP2R1B	8.666586464	8.337578632	8.327823622	8.217066779	8.202336273	7.564295583	8.489379523	6.359945259	7.777131678	8.264989529	8.146435141	7.853986494	7.88120197
DDIT4	7.622278921	8.446966105	9.749503755	8.687028469	8.537404451	8.670211797	9.945335353	7.949493648	9.082742963	7.019947045	9.246483405	8.779926858	8.865471378
ANPEP	5.614078219	5.565980858	5.598391181	4.978444378	4.829986307	5.746716207	5.00334124	4.407368923	6.164047256	4.499736139	4.79138201	5.017450707	5.648782089
MAP7	6.511852192	6.471692627	6.435853245	7.788988497	7.351344965	7.21577475	7.721148331	7.883886506	7.421356262	7.4597888	7.636395956	8.166897399	7.733701169
NIT1	7.923888587	7.793066392	7.219618392	8.105240245	7.294541221	8.445831103	8.545255232	6.707594356	7.971189043	7.228982399	8.063793606	7.753528068	7.754884935
CDC23	7.144678289	7.501624749	7.511642828	7.307880058	7.707287471	8.013147137	7.519955192	6.16408988	7.524407117	8.01751531	7.765311361	7.543113222	8.003450616
UNC13B	8.175473672	8.469816113	7.126753352	7.612132627	7.858523128	7.266704709	7.693677405	6.266016129	7.341791788	8.054350842	7.562089803	8.121294139	7.087435962
EPHB4	7.572413242	7.899442689	8.473505344	8.023842906	8.249918784	7.746625363	8.265303567	7.865025563	7.964523287	6.773743607	7.517778347	7.853828183	7.853828183
SIRPA	5.844343974	5.292234721	5.397788802	6.086897666	5.295723427	5.485899787	6.433198991	7.94599518	5.692733265	5.710419461	6.447050385	5.793167458	5.642178661
SDC3	6.089584309	5.826916014	5.907184479	6.150614904	5.275316879	7.456001478	6.24219574	5.932418018	5.826916014	5.673010254	5.735178326	5.826916014	5.216601479
SRSF3	6.361523567	7.879007547	10.51653965	10.21224295	10.69390433	10.07976219	10.13451217	10.28793603	10.21644202	9.141234063	9.925643456	10.02727079	10.92576293
E2F1	6.134284535	5.583692911	5.542974542	5.505120291	5.36999216	4.922035157	4.813779155	6.150513804	5.503143804	5.560181342	5.672665551	5.093736334	4.959603059
NUP88	7.201155118	8.19249911	7.298232858	8.292411451	8.082787259	9.106573516	9.143112025	6.814321316	8.093545688	8.657313771	8.777528831	8.79847726	8.460701696
CTSS	5.583057553	5.08243654	3.931487202	4.183696278	4.165647456	4.126156556	4.01810631	3.837367912	5.251210374	5.43155992	5.841167252	3.734961461	4.253287473
LSM5	6.638793649	6.458174894	6.472138777	5.503839284	5.527360769	6.424398135	5.334386108	4.425684846	4.984093757	5.691502996	4.16568978	5.29657031	5.424872945
NBN	6.534082531	5.203246668	6.766440605	6.331021695	8.379800246	5.97489391	7.517107108	6.255954551	6.935684376	7.500002369	7.310168246	6.97371122	7.177281974
WFS1	7.573142633	7.389430876	6.231490221	6.058200086	5.414701546	7.020139114	6.381787506	6.324920626	6.608516373	5.710320531	5.889637815	6.007210721	6.340582176
EPM2AIP1	6.714009432	8.232120599	8.530679872	8.051956236	8.629331716	7.699856274	7.988651353	6.694749041	8.212627192	9.146024912	7.380280482	8.324214815	8.345181298
ADGRE5	6.380044321	5.997351231	5.458326439	5.527360769	5.468430096	6.535155123	6.205570195	6.728511475	6.926973952	5.456344326	6.149680236	5.604784136	6.397274451
MSH6	7.699886446	7.872108027	8.697697899	7.370056254	9.027456722	8.974718364	8.465475168	7.254001756	8.155525434	9.026519827	7.742665714	7.753278441	8.198356627
ADM	9.020070907	8.055987854	6.480954701	8.100233136	8.888759503	8.628200992	10.07527227	7.669266449	9.370284267	8.770469489	10.01492081	8.20888607	9.856594835
ARHGEF11	6.996495729	6.343437237	6.865050938	6.583705429	6.583705429	6.640739665	6.707751038	6.39364054	6.633268387	6.203654105	6.583705429	6.497075957	6.082648263
FAM20B	4.976911902	5.042828228	7.669918871	6.688721579	8.409939078	8.580821062	7.246489874	6.507117093	6.831947283	7.106705234	6.885881283	7.220295698	6.801251642
S100A8	11.0876336	13.20655656	12.09407744	13.72309304	13.78736626	13.70161624	13.60179515	13.47313151	13.73107455	13.80402148	13.74017586	13.81817743	13.76482565
HSPE1-MOB4///MOB4	6.556626105	8.412717	8.679405793	9.600644767	9.351571954	9.050604266	8.564820272	6.965958811	9.436206508	9.274806068	9.332152492	9.760423145	9.719498732
MOB4	7.927828873	8.477500381	8.424277753	8.801963304	8.667675004	8.580821062	8.014467176	7.501328066	8.49145686	8.388502548	7.9978971	9.15018799	9.051895906
ANK2	7.652705728	7.309576074	5.351465835	4.848103302	5.527360769	5.410181534	4.639819816	4.861608035	5.430529229	5.078615015	4.441091261	5.136627396	5.938109427
GCLC	6.37967017	7.056707517	7.056707517	7.450849837	8.099786621	6.803941322	6.826677289	5.427862851	6.767459609	8.328903275	6.891229453	7.62442459	6.973963944
PLAGL2	6.276284811	6.339568496	6.062014728	5.961035248	6.914357197	5.904872656	5.966518762	6.112279505	5.724083445	6.857902013	6.139298582	6.148951478	5.618855885
NBAS	7.249498472	7.333256548	7.647305246	6.900933785	7.437078559	8.260510747	8.163090284	7.214558809	7.437078559	6.407805897	7.017434225	7.576408602	7.691730646
PIN1	6.540697266	6.026267966	5.946847427	5.901305902	6.058583897	6.381517931	6.520445536	6.114998793	6.006066684	6.379589836	6.134888471	6.114998793	5.753486963
PHF1	5.662014669	5.863870076	5.784633305	5.288213269	5.510958491	5.484755982	5.889857033	5.752636658	5.759932224	5.242941408	5.252982371	4.806028013	5.654773639
DDTL///DDT	6.743140521	7.791957709	6.820040198	7.389158452	7.587387822	7.798688623	7.569457278	7.260399178	8.041633307	6.919710979	7.575410626	7.052322671	8.378520554
SUCLA2	7.360974803	8.07489981	7.940026559	9.288558406	7.76630543	7.481072534	7.143003147	5.115901483	8.197476586	8.613647939	7.88547699	8.801695863	7.919294807
BIN1	7.582953583	7.096992947	7.021557599	6.52516418	5.778878043	6.560337504	6.769590023	7.865899547	6.789038144	5.899708629	7.132105827	6.555459044	6.562347978
YES1	5.705096985	7.755384317	8.624371291	9.248588157	10.00419751	9.231515808	9.593522598	8.32715063	8.984016521	10.51445385	9.252006244	9.570394072	9.231515808
HK2	8.701755857	8.572479168	6.627702108	9.428437217	8.840400651	9.845911541	9.377553052	7.531053875	8.970252921	9.02696607	9.377164612	9.575499625	9.199341286
SOX9	6.193473045	6.564272786	10.44755926	5.941832256	9.296738571	6.623544657	8.335053642	5.54827542	7.091338367	5.998589356	4.943772862	7.923011591	7.078430551
RRP7A	6.007941044	5.282281779	6.293463829	6.340404985	6.317306541	6.455005465	7.051703709	5.980159241	6.528870679	6.173589997	6.372199557	6.515494292	6.539248314
RRP7BP///RRP7A	6.40330735	5.882607707	6.323263922	5.856959803	5.875938867	5.594614535	5.640063256	5.590681359	5.918913821	5.217227056	5.994489033	5.671533392	5.268476731
ZMPSTE24	8.48818551	9.162814813	9.351621218	9.757231127	10.13884458	10.19402999	10.02958849	9.597708266	9.413650117	10.24424824	9.709715652	9.97812927	9.920436059
WNK1	6.174555729	5.721237955	5.85911887	6.112673524	6.745448872	5.241089009	6.760434617	5.182469934	5.689487263	5.294789749	5.496244085	6.182676024	5.042130691
NDUFV2	6.46031328	8.567177428	8.238514005	8.774400888	8.762023954	8.452483105	9.049113993	8.335757386	9.327775947	8.782279845	9.043016674	8.751667307	8.883652432
ETFB	9.100377525	8.378667182	8.161540792	7.53842609	7.767131711	8.551038997	8.451708256	7.426762341	7.498804689	7.814491018	7.718072783	7.64804166	7.807089707
NAGA	6.24249817	6.50029107	6.831839624	6.005151608	6.53030552	6.977862738	6.514185374	7.367299165	6.895322176	6.514185374	6.735350466	6.078075119	6.731957938
FPGS	7.489456744	7.447486278	7.489456744	7.653257112	6.728947032	7.954302104	8.29188054	7.413935229	8.11029513	6.452661202	7.774628158	7.019895006	7.290377844
BTBD3	6.051767862	7.017902875	7.152946028	7.246098598	7.471694454	7.289349241	6.713128074	4.681692965	6.505866962	7.7533399	6.884852421	7.523552561	6.984025445
GYPC	7.307513386	7.160098648	6.443616748	6.696892158	6.219195026	6.592803059	6.443271599	7.497547489	7.306868255	6.545803225	6.785921373	6.266392493	6.696892158
IL1R1	7.87292131	9.230179612	8.543365163	8.52103543	8.603411852	8.932430102	8.629019804	7.826586278	9.539231584	8.629019804	8.564937116	8.649396774	9.385941681
FHL2	8.466760335	8.980301771	10.50449137	9.082506638	8.527144403	10.07349495	10.02961663	8.656175805	9.635574095	8.911496746	11.07534527	8.930654181	9.128310272
CRYZ	6.796909153	6.674258472	7.849246361	6.923252334	7.932054529	8.040834006	7.476114077	6.592949286	6.587499009	7.967934695	7.362346524	7.218619743	7.35278468
STK38	8.179455775	8.174047601	8.109228023	8.174047601	8.354332204	8.215071198	8.635214044	7.210284309	8.008119563	8.140159762	7.376084493	8.24011407	8.243561693
ADAM12	5.243897687	4.703502629	5.275644985	5.010862474	5.968889641	7.280583658	5.052966325	5.024098115	5.243897687	5.57654555	4.878520265	5.081211102	5.468858062
C1QB	6.380044321	5.992016259	5.965244022	6.478568241	6.432254488	7.626292167	7.761117979	7.053346662	7.65347987	6.292679591	8.335181933	5.642286894	7.012202968
UBE2C	6.864237025	7.047467085	6.951423955	8.590162804	8.363344411	8.45253565	8.185530529	7.821477353	8.223852493	8.596348545	8.419795085	8.3825947	8.223852493
ARFGEF1	5.93413917	5.483262188	7.319981094	7.083390583	8.524490045	7.137694086	6.376781611	7.044423946	7.045039793	7.874011801	7.109240987	7.485056074	7.339855287
HCLS1	7.702080455	7.43822809	6.070895245	6.323335019	7.750434278	8.503073883	7.925282829	7.504295903	8.359575433	6.895139148	7.935660005	6.700812217	8.573914462
PTPN9	8.226499751	7.989542791	8.24582401	7.544981185	6.602276951	8.084353157	8.02300288	7.181973269	7.871200885	7.731733731	7.8069425	7.328263186	7.722822885
MUT	6.832154758	6.530061053	6.799748144	6.093315432	6.558120762	6.870091381	5.920247649	5.13279432	6.261664597	7.088152789	5.967043191	6.532401092	6.674427862
ARMC2-AS1///ATP5J2	9.512064518	10.59510721	10.13479189	10.65987628	11.00433147	10.3438104	10.76021332	10.01001925	10.54324145	11.13130292	10.5612218	10.31522278	10.69960426
KIF13B	7.387611962	8.199113433	6.537671544	7.459344597	6.979205751	6.465895135	7.475149398	7.208034461	7.403328812	7.272341998	6.775215635	7.468193113	7.23449547
RFX5	7.39045303	7.630553654	7.634141339	7.336002142	8.136553455	7.290420411	8.481185361	7.77010065	8.018499014	8.608693154	8.279268676	8.032160621	8.036894517
CAPN6	6.264306113	5.607053937	5.018304852	4.611816155	4.360001148	4.391869062	4.233648984	5.799762787	4.801829085	5.111428388	6.687328417	4.37568333	4.605029756
GSTA4	9.309794904	10.37777062	10.16472291	11.44174103	10.37777062	9.558386387	10.37777062	10.24612458	10.68034119	10.31355557	10.37471196	11.50429094	10.79951758
DYRK2	7.429996698	6.982077981	8.810409702	7.258678447	7.503851241	7.73008004	8.418761176	6.380044321	7.364594128	7.593768064	7.739739208	7.639799387	7.168664927
FAM13A	6.329975432	5.720363252	7.754242526	5.501989469	7.030752718	5.454840599	6.04229069	5.831446908	5.802037263	5.620365171	5.387763514	6.098353965	5.852711316
MPP1	7.828673933	7.342475745	7.260060274	6.969246253	6.747687684	7.768725467	7.34657269	5.974322986	7.260060274	7.589177448	7.364679754	6.854279901	6.992074967
RHOBTB3	6.63663002	5.677748684	6.775594789	5.697146637	7.318895414	5.082610892	5.609082606	5.441921181	5.874106094	5.764785993	6.396886967	5.955588452	5.609082606
CREBZF	4.19244172	4.017318386	4.206220688	4.066533499	4.773310621	4.364774347	4.857663613	6.525035842	4.093790866	4.227406622	4.04146308	4.390756325	4.50250822
SIAH1	4.992366186	5.04958266	6.520445536	6.058850769	6.651353666	6.933900844	6.268082512	6.318832295	6.140394212	6.706069261	5.121365181	6.364723472	6.214297614
ACOT1///ACOT2	5.825258205	9.715411992	6.506709879	5.430433239	5.852035379	6.449619489	6.483537554	5.555652913	5.969780727	5.536698765	5.681090032	5.26317042	6.181872525
HLTF	6.188672613	7.013522058	8.286630362	6.776350543	9.368844944	8.798763679	7.423348448	6.359912868	7.078088608	9.320016891	7.63092193	7.164099569	7.959088865
BAG5	4.652027343	5.307601528	6.556057993	5.307601528	7.549668342	4.704618429	5.61909588	4.330569385	4.998319537	4.508273426	6.596527893	6.195036796	4.955966686
ARNT2	4.788397746	4.850304059	4.820452479	4.247717341	4.659515253	4.55375445	4.377156829	4.808220847	4.310190054	4.304567651	4.404524658	4.565078405	4.28766129
TRAF3IP2	3.896290712	3.817071048	4.128196729	3.87364704	3.825531312	4.02328915	3.938868608	3.996765994	3.784580608	3.826904648	3.903609621	3.882063554	3.891089931
RGS1	4.594397859	5.146045837	4.180053077	4.086810066	5.677747622	5.845973396	4.554009635	5.11061538	5.017153754	5.922409847	5.601045659	4.299227712	5.229245552
PYGL	6.099680069	6.530061053	8.048416672	8.084371254	9.027488538	9.874800243	8.99834708	9.617704174	8.39170484	9.247571595	8.915415753	7.990796024	8.172077285
STARD3	5.421061252	5.353362755	5.381940397	5.778250362	5.194109632	5.484263503	6.205570195	5.577959862	5.622040548	4.987858585	5.577962657	5.484263503	5.484263503
C7	5.511224236	5.757518288	3.892893129	4.123469235	4.040413918	4.161470615	4.123469235	3.796297021	4.290276803	4.058435929	4.038084315	4.123469235	4.263721537
ILVBL	6.021277493	6.845517378	6.541998814	5.790453931	6.663450429	7.130220491	6.87900296	6.092452863	6.702723196	4.893947684	6.734115478	6.114652168	6.57993569
POLD4	6.783276772	6.756332396	6.765722532	7.231268089	7.283769271	7.755398625	7.781888159	7.705233399	7.339984981	6.664235495	6.955204817	7.231268089	7.680702685
LOXL2	5.080624514	4.409364756	6.324163446	4.410215119	5.127565629	5.427043435	5.071793469	6.188617856	4.915130812	4.989081989	4.807032397	4.72949157	5.071793469
STMN2	7.999524798	7.98594582	5.697968383	5.370352919	5.364900248	4.259168453	5.392263831	5.204358081	5.258538567	5.714504149	4.958298871	5.06738892	5.334230748
AMOTL2	7.495119264	8.154963713	7.475782347	7.836645541	8.330627459	7.578953352	7.749274431	4.960010728	7.363595023	8.25835013	6.863795513	8.022766787	7.350616226
MEF2D	4.797840806	4.703502629	4.703502629	4.41279573	4.960310054	4.56128648	4.878947305	4.745888885	4.537059369	4.511860456	4.746199291	4.856730496	4.821616564
LTBR	6.7286844	7.141398743	6.330706577	7.331565197	6.707339134	6.638463713	7.844484877	7.234421796	7.463008663	6.11320332	7.724526911	6.86810766	7.005812751
INPP5A	8.896832674	8.340077696	8.252863679	8.252863679	8.252863679	8.684489099	8.855045775	7.260060274	8.549034794	7.899772076	7.446949339	8.697036526	8.252863679
LYPLA1	5.373945081	5.896565443	8.969832372	10.20694508	10.97777287	8.06267628	9.210071996	8.961206566	9.945616728	10.36873556	8.971841986	10.61610704	9.725394152
TXNDC9	7.871940028	8.891839198	8.520031055	8.938127533	8.814274668	9.040754433	9.154213305	8.311083219	9.100048491	9.048668972	9.178991578	9.094988093	9.380219233
BCAM	7.111617983	6.579008457	7.308395418	5.835912392	5.056828611	4.445353377	6.22482819	7.016328519	5.709053597	6.066846638	5.257585586	5.17885883	5.196605978
STAT5A	8.346855274	7.539177581	6.808442918	6.751591445	6.21418972	6.898547673	6.898547673	6.898547673	7.206871758	6.524163696	7.093192191	6.561251876	6.899025556
IMPA1	6.600962541	7.399257037	7.433505784	8.021119223	8.550333369	7.989633719	8.528120712	8.091047137	7.854047852	8.748644937	8.49638297	8.50008663	8.676470841
RPL23A	13.25390847	13.43643318	13.21193264	13.22127025	13.32405557	12.9229932	13.16652196	13.042045	13.07560756	13.40472776	12.59816165	13.31153618	13.32627964
ECD	6.80704929	6.997522181	6.490220832	7.029902113	7.162765712	7.062270855	7.39668249	6.578811599	7.071358397	7.145219294	6.405367426	7.806437088	7.760146128
SGSM3	5.143754453	5.483262188	5.705750051	5.544013081	5.15294623	5.008673225	5.639340209	6.269184977	5.78069032	5.260879466	5.316448423	5.483262188	5.182591578
SSX2IP	5.569318595	5.417405513	5.881541331	5.844476496	6.306894983	5.994868971	6.465998438	7.120551606	5.481452895	6.287654503	8.291002734	5.940310551	5.691361704
RABGAP1L	8.408133633	8.449616453	8.24209505	7.359566599	8.41627644	7.772997534	7.5232432	6.130524736	7.029983832	8.79773142	6.530104816	7.916207147	7.88120197
SLPI	10.21791833	10.10123466	7.983068201	12.82667191	11.75097434	9.689028928	11.40369673	10.48420807	12.14626901	11.91280753	10.55018533	12.57038704	12.06491707
RNASEH2A	6.29271829	6.683536869	7.078982853	7.206218255	7.758333477	7.587618205	7.391824416	7.2879514	7.425635548	7.729028056	7.218372271	7.101865974	7.355423534
NOP16	4.442127723	6.223481928	5.104810725	6.793929439	7.104789283	5.954972353	6.745824329	5.508609217	6.980512921	7.439074289	6.477432909	6.723750438	6.575395505
C5orf15	7.706529778	8.717026818	9.144197259	8.317199636	8.539741069	8.857650149	8.756518603	7.394200883	8.291869608	8.649427672	8.933333968	8.499233235	8.747554453
NAA10	7.882601106	7.41883726	6.772636337	7.338278279	7.163797964	7.432305541	8.010828181	7.971640251	7.399650911	7.641968839	7.337225183	6.767737853	7.279656798
ZBTB5	8.313703928	8.452465775	8.398964633	7.980149406	8.779570864	7.575220447	8.337334317	5.539617584	7.577197883	8.476882231	7.841191494	8.560474727	7.740083518
MVD	5.795221149	5.925064089	5.587717969	6.184345989	5.75049225	5.473699065	6.342545672	5.784836811	5.691361704	5.220764053	5.398211275	6.114546612	5.691361704
CYBA	6.975130309	7.284026	8.573356561	7.784114303	8.21402784	8.447768133	8.063789186	9.634853061	10.04947234	7.156654497	8.965984852	7.106627186	9.213169282
PTPRN2	5.368516965	5.220086556	7.196805527	5.237998679	4.666944635	5.271721916	4.747795434	6.173163467	5.261147588	5.491401469	5.068840199	5.271721916	5.271721916
UROS	6.448032995	6.666848202	6.831064418	6.843341989	6.381370765	8.055061757	7.368610641	7.40486512	7.524338858	5.627460028	6.288921679	6.843341989	7.190755065
FH	4.61738169	4.573476425	5.57654555	5.685252992	6.294875093	5.243441925	5.57654555	4.885406965	5.597784533	5.235042383	6.12066301	5.514740095	6.213465722
SNORA3A///RPL27A	12.77107134	13.03197589	13.09139627	12.87304186	12.9581747	12.37320021	12.68333999	12.25831928	12.92238874	13.19095283	12.2348265	12.5984075	12.71971344
PIAS3	7.037684608	7.276926893	7.726993777	7.177435062	7.791924907	7.590389427	7.37243613	6.523591189	6.994182238	8.333729652	6.785277477	7.351170676	6.696892158
MTSS1	6.731992964	6.321609555	7.676472159	6.33442955	7.471879827	6.022177504	6.67059402	7.865899547	5.735351489	6.690289376	6.434605408	6.651922018	6.165222371
PTPRK	9.149419411	9.523102205	9.573782139	8.299826016	9.267501118	10.34156005	9.937224342	8.251681986	8.815811869	9.216594023	9.295680472	9.134940837	9.542407476
NDUFS1	6.12396847	7.613701871	6.415799878	8.237959954	8.970005435	8.721505229	8.329394949	8.277828066	7.779406164	8.943957604	8.064643956	8.760390027	8.291869608
HMBS	6.888558371	7.411698616	6.874631256	7.480698968	7.949934455	6.657811397	8.119300278	7.650353754	7.763533134	6.869332435	6.894661236	7.606434418	7.387030708
ZBED1	7.72397306	8.831167012	9.614377246	8.013169944	7.90658008	8.030377153	9.866238676	7.878088022	8.362696944	7.745241642	8.03643121	8.265234197	8.291869608
CHSY1	8.933376059	9.11318907	11.3705084	8.569251957	8.516519403	9.330693813	8.49402686	7.594090986	8.963670247	8.712532343	8.911683171	8.761807935	9.3260489
NINJ1	7.498486052	7.744099886	7.829274025	7.154633182	6.861154222	7.464238463	7.184739046	8.102425399	8.101066588	6.339470763	8.626698034	6.921497433	7.232744511
TIMELESS	6.522991809	6.406586192	6.788111166	6.993959516	7.695714255	7.759958318	7.338449832	6.357637843	6.980222117	7.889729396	7.456001478	7.407241929	6.952223258
STK10	6.298990038	6.163990719	5.645099342	6.576617603	5.933426608	6.555261118	8.020510096	6.501172177	6.909402687	4.948104194	7.256703097	6.608801158	7.230319666
TTC37	4.735465313	5.564316922	7.778173272	7.803637589	8.17022134	8.149764506	8.383583726	6.99170974	7.601502355	7.815176796	7.624332738	8.394910092	8.180050531
TP53BP1	8.366064404	7.872873696	7.878336349	7.559445944	7.780325663	8.670808624	8.272236969	8.494810807	7.860895601	7.916410318	7.530203717	7.990227383	8.112945791
BAHD1	5.918589219	6.249927211	7.000892564	6.386921884	5.607811676	6.159286139	6.35037492	6.808687745	6.374379044	5.494510405	6.802853622	6.288403481	6.24039906
C2	6.45347944	6.06581992	5.536625349	5.533977606	5.629091522	6.452491155	6.745690971	5.709003812	6.077592345	5.593668694	6.077592345	6.077592345	6.610755031
BCAS2	8.115971779	8.663684498	8.425341422	8.312361331	8.896341174	8.095044941	8.638676053	7.622278921	8.433492441	9.02302935	8.845933675	8.66228291	8.759094382
TCTA	7.526840103	7.210711561	6.800973266	6.894316211	7.129266304	6.769871213	7.031861318	6.209254635	6.731071952	7.085837161	7.637354808	6.817925603	6.317833684
LOC100505585///ARHGEF1	6.632307897	6.764400676	6.210399893	6.211376421	5.824827925	6.206298773	6.373829881	6.244577509	6.462688465	6.321509808	6.822600808	5.74650877	6.011827782
PRDM2	7.474019885	6.400431569	7.114090752	6.862628478	6.860447052	6.589515792	6.181309584	6.89673796	6.622310055	6.771835651	7.070543429	7.024218236	6.408832972
PAPSS2	6.183617235	5.692233978	6.315474245	5.81636295	6.526044944	6.834837387	5.417841609	5.611932947	6.14390382	6.331489306	5.829561617	6.367588254	6.14390382
MDC1	6.095760951	6.174691144	6.193843135	6.095760951	5.677747622	6.818506464	5.872464137	7.835039327	6.071584334	5.924600819	6.009246865	5.932792048	5.971692868
PPM1F	8.860951281	8.324715005	6.939303101	7.533744602	7.249418953	7.989090594	7.727538265	7.413616742	8.067393412	7.521291675	7.88642512	7.669039392	7.411591588
FOXK2	7.080309192	7.706189056	7.789303446	7.999730551	7.725484777	8.266929296	8.028725341	6.737288573	7.976035893	8.026410256	8.020918818	7.649693695	7.818924745
CAV1	7.361752251	7.131421697	9.070307552	9.240585891	8.16406024	8.16547087	9.803470459	7.16377354	9.350756145	7.886429886	9.769177569	8.881002019	9.668509443
CHST15	8.028614922	8.263580997	7.979557696	7.494032726	7.505101873	9.900527523	8.123114686	8.739148207	8.331635802	7.849486563	8.123114686	8.089359261	8.885681789
PDHX	6.923252334	8.170797139	7.645083973	7.794806418	8.152275779	8.488727241	7.93208761	6.859626451	7.826354497	8.700950791	8.020921793	7.91793012	7.898134296
KLHL21	6.855747098	7.108698038	7.389369519	6.891027541	7.699856274	7.709673727	7.443760026	6.010318175	7.157283497	7.650555916	7.226891861	7.007957527	6.886101373
SV2A	6.504407667	6.193253969	6.293018288	5.864645501	5.761121252	5.423307921	5.712459668	6.719946856	5.712459668	6.517576873	5.675959698	5.526158012	4.964634895
SEMA3B	4.592454566	4.240923574	4.032796166	4.134269657	3.891771697	4.024945613	4.108287932	6.016803681	4.040675271	4.35869764	4.115380361	4.332320226	3.990454509
MIR6872///SEMA3B	5.924637507	4.734137029	6.837563277	4.627483113	4.627218232	4.520651157	5.102233654	6.983992697	4.582873352	4.764380682	4.673085534	4.787945581	4.697120448
MYO1E	5.634811699	5.905549749	6.599820328	6.897208471	6.804102626	6.897208471	7.862305222	6.117578252	7.971194963	6.127334336	7.315985028	7.360997011	7.890744666
COG2	7.61767458	7.502010087	7.469473732	7.597049267	8.187601393	8.151641007	8.100325307	7.563953395	7.520098031	8.367068961	7.317379574	7.643535602	7.790654112
ANXA8L1///ANXA8	11.33794133	11.43725472	8.418849394	11.11679285	10.6206237	12.08951581	12.11226381	11.29035696	11.27017315	10.64957299	11.30829647	11.47371458	11.27017315
SMAD2	9.055179496	8.847703984	9.377755035	8.317873765	8.985850063	8.703607727	8.916926446	6.840757856	7.794901156	9.249086726	8.278419863	8.514219712	8.606333771
CUL2	4.479877341	4.983530045	4.509658571	4.219615082	4.155957869	4.129723541	4.159015205	3.594992876	4.057713326	4.159015205	3.780183247	4.067243773	4.159015205
BAZ2B	8.142256579	8.313407455	8.940772624	8.048694187	8.419497221	8.694354166	8.137319115	6.868291147	7.905647558	8.460349054	7.632527481	8.203694216	8.081051989
CTNNBIP1	8.302580628	8.978969201	8.168193434	8.080850463	7.837716543	8.484427677	8.288360902	7.418778076	7.819703007	7.312986767	7.806996396	8.363254012	7.510874767
BMS1	7.616764125	7.83125345	7.069194414	7.617117632	8.161052349	8.480366981	8.820439783	7.309263981	7.658426822	7.939102864	6.906178174	8.190711415	8.418695357
THBS2	11.01466263	10.27355462	9.791154334	10.90695973	9.242409675	10.69324247	9.77972093	8.822368108	9.987725861	9.853580679	6.484849068	10.9752819	10.24441003
TGFB1	4.785675289	4.418182314	4.23905272	4.261730332	4.560175219	4.335648249	4.88475061	5.020875387	4.481276483	4.407570648	4.460934345	4.561304063	4.406953498
KIF2A	5.241813075	5.337858195	5.46774549	5.288708021	5.780208972	5.546929477	5.395819979	4.8992485	5.070930318	5.269841521	5.38866264	5.938994757	5.84638007
FBLN5	6.717384337	6.845212403	8.24410626	6.806149541	7.004460197	7.896064213	6.326369345	5.242941408	7.067571805	7.376547522	5.868274398	6.189214725	7.666868525
HTRA2	7.083789183	7.755479748	8.097980816	8.094042974	7.986051678	8.142537334	8.452893032	7.475571875	8.57397365	8.377373238	8.540932584	7.894404727	7.985162328
SDF2	6.855524878	7.449922438	7.513833445	7.31235192	7.25554443	7.853149454	7.997845947	7.380250511	7.826354497	7.757046051	7.513833445	7.241677312	7.939574585
FUBP1	7.104287633	6.982307821	8.057145203	7.667081837	7.838686444	8.528327526	8.28429332	7.510367444	7.752951788	7.749737953	7.617769857	7.760458969	8.102078297
TIMM44	7.136099313	6.570726224	5.684438341	5.55182462	6.186321548	6.858291328	6.34815146	5.732903849	5.992264806	5.43384302	6.219547726	5.796333886	6.365843723
MAD2L1BP	7.304480577	7.123704769	7.118137445	7.231268089	7.236238184	7.873570886	8.084253726	7.593046702	7.304480577	7.009241355	7.223670255	7.401031815	8.015320645
MTIF2	7.271873807	7.919586232	6.871371923	8.149316869	7.92483859	8.011388297	8.623853293	7.084746063	8.205512616	8.217821736	8.340831166	8.356767579	8.457088313
RAPGEF2	5.195091617	5.240622577	5.647606649	5.460966779	6.093508322	5.089492218	6.37397218	5.431816841	4.874243709	4.554855907	4.914654486	6.681138552	5.553528304
CDYL	8.068502809	8.064250128	7.549737633	8.403472575	8.381255322	8.028333765	8.531333713	7.647643402	7.971994803	8.281704896	7.64164954	9.147979178	8.52673838
MGAT2	4.177258257	4.141558996	4.747373883	4.354333778	5.769921247	4.719141172	4.69138167	6.551927195	4.498180637	4.497272315	4.69138167	5.131199715	4.75259916
PRPF19	8.434124511	8.80183618	8.95746922	8.486138856	8.915226576	9.211381807	9.406055935	8.642448856	8.255326173	8.207559855	8.894452303	8.756470817	8.389615788
CSF1R	6.979384635	7.23516086	7.116372027	6.772688105	7.089753407	7.817216228	7.661119027	7.226700411	8.031281249	6.137101219	8.121323622	6.471364414	7.653040828
DNM1L	6.068800997	6.183888949	7.264783972	7.2980025	8.011089175	6.922602023	8.766362851	7.174998538	7.509012245	7.393047732	8.029767746	8.223455305	8.24170001
VPS41	4.148136538	4.393754631	4.165740802	4.096411972	3.99029532	4.184224231	3.911857693	3.687944488	4.037281458	4.3574903	4.104360224	3.71660327	3.803264551
SNORA64///RPS2	12.29141818	13.25280553	13.38825075	13.0347737	13.49769252	13.41304069	13.23958096	12.89679008	13.22063198	13.10038093	12.36757707	13.25879034	13.29345236
GPRC5A	6.686047845	5.921967541	5.158292924	7.009241355	5.541919811	7.77400996	6.404068064	5.404444756	6.970840311	6.617392512	8.201464967	6.871618747	6.651922018
UBE2M	5.79946778	6.283766741	7.951186439	8.402788856	8.548145654	7.998046402	8.745391252	7.630763714	8.543291504	5.276135839	8.495232628	8.289640063	7.897939291
PTK2B	6.131429915	6.65174264	6.131429915	6.132648757	5.612578589	5.635320661	6.476310846	6.633466228	6.545162955	5.536828106	6.131429915	5.903522893	6.313414955
MIR943///NELFA	5.657172824	5.527360769	6.506066992	6.466983109	5.955441432	5.778878043	5.916377866	4.515567144	5.771028681	5.02592055	5.937979522	5.767680902	5.778878043
EEF1D	9.722233406	10.94582419	10.97309987	10.47816515	10.68168924	10.41816216	10.81378823	9.907575057	10.67413356	8.275523603	10.03806282	9.893210075	10.47816515
SSSCA1	5.767344616	6.583675905	6.301855908	6.672948471	7.751155194	7.821030372	8.123613338	6.726493648	7.192514533	6.446585668	6.763057782	7.406795052	7.676472159
FECH	4.747768121	4.957982244	5.467476442	4.887773093	5.868274398	6.206298773	5.439612052	4.139881632	4.615517891	5.895935434	4.560897132	5.411072388	4.786240283
PAN2	6.819913634	6.219957709	5.82825212	5.921865775	5.881304985	6.274162259	5.836324786	5.428456353	5.868239778	5.667919418	5.452381496	6.199750832	5.906772376
PCSK7	7.26726239	7.481181614	7.102022698	7.507425426	7.228093151	7.801976092	7.722303003	7.815812742	7.619804416	7.060463988	7.991948236	7.50489856	7.492617778
CCDC86	7.791253358	8.015899132	6.794926177	7.903510931	7.622013899	7.291000503	8.191044529	7.146864163	8.01248146	7.726905037	8.203547525	7.863609831	7.643411514
TP53BP2	6.152387949	6.398456554	7.320218265	6.449248603	7.285464297	7.237991503	7.076719417	5.340502185	5.953939771	7.255763985	6.182259769	7.015649054	6.768354133
TRAPPC12	7.63900583	8.215050168	7.463509414	7.187156695	6.931753197	8.285092263	8.101613084	6.615816107	7.723717303	7.248338198	7.772957034	7.353275711	7.674280475
SLC11A2	5.742803969	6.739335185	7.157775485	7.684668378	8.851091805	6.430019698	7.459772968	6.582877916	8.008755341	8.764817597	7.549186682	7.852719742	7.720693216
IMPA2	7.133899657	10.18026837	7.495748443	10.64544847	10.50445454	10.37737191	10.92884455	9.924523136	10.0324842	7.641034586	11.06966268	11.04247486	10.05458601
SPTLC2	7.227161171	7.334157677	7.275894349	8.228731515	8.700541247	7.841227483	8.361425968	7.316435242	8.007876952	8.722745477	7.272145043	9.000947306	8.263435384
KIF5C	4.363391214	4.139597942	4.141200038	4.004935804	4.286510997	3.962014481	4.325348888	4.182881537	4.141558996	4.141558996	4.089693912	4.195367549	4.129269906
PDGFRA	8.300781731	9.049268515	9.213664882	7.714114346	8.658549868	8.933591403	7.65492444	8.599593733	8.695708922	8.819790954	6.077592345	8.221407971	9.312213338
RB1	6.538876747	7.061751252	7.287581949	7.504040114	6.9303623	7.341845201	7.514810725	5.536441703	7.124477442	7.345347145	8.029406156	7.71846051	7.369405763
SEC61B	9.397854532	9.987044509	9.661010315	9.953577749	9.979817646	9.519947033	9.69574892	9.460425298	10.56339144	10.41830799	10.24986069	9.669308022	10.32363769
PICALM	4.937091324	4.598170702	5.001899407	4.913162034	5.997027961	4.907506094	5.310324692	5.018125959	4.997179353	4.857615803	5.025751937	5.286648172	5.757188665
TBP	7.527213621	7.015420025	7.044486991	7.104699901	7.662281034	7.963876004	7.846791499	7.575390636	7.305410148	7.681938889	6.675073604	7.469517786	7.774632357
RABAC1	7.716442006	8.738382046	9.665190873	8.725291589	9.776555284	9.213939103	9.812752724	9.121668378	9.692312714	5.952175127	9.467118236	8.891848567	9.673217549
WTAP	7.03668434	8.611416911	9.169025108	8.594051438	9.050135967	9.822933148	8.838475072	7.466552519	9.04807691	9.07544685	9.176387579	8.805451144	9.161699711
HAT1	5.369708797	7.360567308	7.417854224	7.971371703	8.373779705	8.569309557	8.489300976	7.142262836	8.092318056	8.437521279	8.212478884	8.194300257	8.736977703
DAPK1	7.652705728	7.820653055	10.33233897	6.703209125	6.651922018	7.258308935	7.400613056	5.776757534	7.073842159	6.981531537	7.073842159	6.894316211	7.020507131
BCL6	9.218401416	9.634181134	7.788952117	8.72548768	9.170081026	9.473108847	8.355435504	8.11868278	8.71416002	9.192046416	8.472534444	9.049221793	8.591670908
AP3B1	4.691551713	4.141558996	4.945204863	4.716344209	5.26813496	5.134063408	5.086804661	4.907293108	4.640136705	4.164404137	4.904124214	5.210693155	5.185404797
KIAA0040	7.139576525	6.623984298	9.29838825	6.479977551	6.46182179	7.064655693	6.976686328	6.053478693	6.563040681	6.505952492	6.721798853	6.585429804	7.230225809
SPAG5	6.096796807	5.36351357	5.080235613	5.938604041	5.729936982	6.784765527	6.822940233	6.096796807	5.846533661	6.236811862	6.07224238	6.499932398	6.39817641
GABBR1	7.088771878	7.454024249	6.906660305	7.023105454	6.256062539	6.518073405	6.705764505	5.538806372	6.656438941	7.234956314	5.835912392	6.133009087	6.171655473
TRIM14	7.023154291	6.588229748	6.480954701	6.54896859	6.038311946	5.731887635	5.629141036	6.164334863	6.470159685	6.439357543	7.494033975	6.301926194	6.17006914
NECTIN2	7.203638988	6.752477262	6.975263676	6.618539745	6.454197658	6.574020589	6.752477262	6.574020589	6.598212621	6.298808886	6.759358956	6.2519201	6.177367351
RABEPK	7.4616309	7.42881104	5.775862912	7.42666951	6.966054318	7.213247298	7.99297076	6.826031167	7.577720399	7.441401656	7.441401656	7.819901856	8.072394317
MAP1A	8.523364625	7.317371352	6.845261524	6.020468936	5.142288162	5.958473585	4.838959374	6.550537993	6.16591691	6.621704917	5.918276192	5.211063965	5.47983373
MRPL40	7.146868724	7.847077148	6.888605352	7.409453664	7.467003323	7.375526105	8.297036531	7.469300524	7.973784572	7.620300528	7.19116757	7.528183518	8.447670175
IFIT1	7.784521653	7.855798328	6.413509924	7.98725846	6.763222579	8.44185502	9.724829162	7.874668815	7.621151993	7.629810457	7.85901749	8.609650911	8.032160621
PAK4	8.053413562	7.609577019	7.467336491	7.306481499	6.570174472	6.929651067	6.750017527	7.788679859	7.324016202	7.650311881	7.403663502	7.126753096	6.38403052
SETDB1	7.345496395	7.826101577	7.992244144	7.467984451	7.341100794	8.257968703	7.598497042	6.789765877	7.450849837	6.962634847	7.248554084	7.372046127	7.528647567
AKAP11	7.016019788	7.936568571	8.888961298	8.46035134	9.232533461	8.423189074	7.226829738	7.173526803	7.852356515	9.126021482	7.521693655	8.795841632	8.412781216
GLS	5.50495991	5.231757073	5.459123082	5.735351489	5.854213812	6.504339447	5.185120882	5.735351489	6.557439766	5.735351489	5.506802276	6.363179258	6.711637832
RNF8	6.861668864	6.735473645	6.527366807	7.221604716	7.131894136	7.57536165	7.930800915	7.289001878	6.794866956	7.055410701	5.998871314	7.530748035	7.273379762
KATNB1	8.34133254	8.308003857	6.923117483	7.778949899	7.542066835	7.384495324	8.084741498	6.55742504	8.033008263	7.995073708	7.114829579	8.184549285	7.656034868
SLC33A1	7.738482003	7.406335261	6.721944868	7.040001689	7.789805027	7.77672225	8.046031188	6.272598909	7.147939778	8.047464834	6.535707762	7.593445477	7.812986378
CFDP1	7.929759193	8.268347099	8.833492539	7.586450007	8.378690565	8.807473654	8.327659431	7.466100412	7.89842633	8.485477999	6.764915196	7.929679478	8.588646818
TIMP2	7.815933859	7.544949378	8.061874488	7.037728675	6.38566652	7.500002369	7.153131598	7.846184037	7.318226415	6.923683631	7.085416441	6.864220958	6.780949203
ATF6B	7.199023805	6.446761334	6.446761334	6.82060784	6.265778745	6.86520861	6.446761334	5.871754749	6.446761334	6.306037291	6.53724164	6.485306777	5.985447029
RGP1	5.430433239	5.394599378	5.022330922	5.430433239	5.749374779	5.430433239	6.243522096	5.137595938	5.19995755	5.430433239	4.962327599	6.413180458	5.52419087
RRP8	3.831789894	4.170338039	3.920903767	3.923185214	3.924022521	3.684582778	3.742672658	3.832204987	3.820815144	4.096112895	3.747858984	3.787181633	3.793793493
FXR2	7.343939795	7.066307699	7.056783981	7.019640055	6.810205164	6.871968035	7.587458174	6.834024223	7.019640055	6.619554736	7.448945649	6.612928602	6.877913437
C16orf62	6.557938365	6.832456285	7.028026702	6.389028505	7.422404463	8.308378477	7.887120818	7.108009987	6.822940233	7.027526821	6.731470768	6.989191488	7.902208342
ARFRP1	7.189688451	7.081282206	6.976532618	6.890622552	6.634479225	7.279320608	6.909662223	8.558827601	6.913097913	6.366423729	7.363855225	7.02640143	6.438468462
RHOG	7.98813289	8.318340555	8.010900916	8.250409462	7.559539607	8.165543475	8.544263771	7.510200977	8.686068197	7.56620601	8.874441437	7.312196445	7.617436348
TFAM	4.829044654	4.738304327	5.990444084	5.020142055	6.594110619	4.927197167	6.206333884	5.558253587	5.351449136	5.656973064	4.77434069	5.78066801	5.897762218
GATM	7.293845016	8.618888197	6.339401399	6.569052084	6.311503431	6.02626389	5.901591612	5.057460883	6.339401399	7.464835015	5.421406374	6.303387799	6.25028047
GALT	6.907179177	7.199455418	6.420555766	5.672254766	6.043496949	6.127776203	7.029334878	6.074440568	6.184821702	6.235926645	5.704753891	6.235926645	6.40934526
ALDH1A3	7.279517104	7.523968937	7.556902301	8.61925468	9.499440631	7.819178704	7.447103132	7.398647609	9.449307531	9.829066069	8.176355778	8.963670259	9.518034888
SRPK2	7.478255917	6.853882679	7.030192295	7.90979153	8.283577963	7.098535225	8.518700346	6.786889172	7.952158501	7.600683338	7.465022017	8.246477828	8.051766343
SMARCD1	6.069710704	6.011078538	7.159999067	6.559925933	5.775210044	6.019102101	6.481826705	6.848409397	6.244577509	5.71666556	6.433096023	5.899235426	5.75251089
FBN2	5.403124964	4.571915659	5.403124964	4.582971808	5.243606762	6.580771274	8.003669985	7.83397085	5.957986888	5.403124964	4.564151767	4.481031945	6.124973986
RASSF2	7.593643543	7.108349955	5.878695736	5.525149877	6.587919913	6.949690629	6.459945979	6.977930215	7.170688971	7.199629612	7.040267707	5.913774041	7.445627948
S100A4	10.63291092	10.7341057	9.711765583	8.985400492	9.05716261	9.738844797	9.48572099	8.097507134	9.630137634	9.478217848	8.220530397	8.46930151	9.515924632
DOCK1	6.878300271	7.284101471	7.539710888	7.425635548	7.16555949	8.077982863	7.085424421	6.933013862	7.462112082	7.914107963	6.519741353	7.205428396	7.35278468
B4GAT1	8.479002773	7.663699824	7.795627331	7.082584702	7.254356202	6.834078138	6.78861435	7.225947987	7.114829579	7.379432742	7.016329199	6.894316211	6.955204817
MIR7113///MIR4691///NDUFS8	5.016531599	5.966518762	6.542120452	6.096508728	6.06741799	5.549489164	6.038908593	5.922159019	6.805513584	5.583386787	6.802863388	4.842790963	6.428399577
ABCB6	4.220953723	3.91212313	3.896442794	3.859763631	4.220673653	3.90027158	4.652627519	5.640739539	3.97723736	4.046254132	3.786785443	4.336832605	4.026267385
NUP98	4.949659431	4.885573707	6.301855908	6.114222654	7.554500729	6.41966393	7.244527682	6.789516836	6.387829727	5.81622191	6.307544087	6.675319683	7.060171984
ABCC4	5.320910719	5.520852171	4.810346131	6.063617197	6.314471493	6.016006403	6.080903334	5.914172212	6.063617197	6.693436391	6.063617197	6.137919773	6.296643144
C1orf123	7.540153699	7.804452528	7.886919047	7.415578579	7.84324858	8.578820131	8.12913506	8.202010344	7.886919047	8.105108142	7.552786567	7.35559971	8.114540611
CDK9	4.889603851	5.373310805	6.451451834	6.790909109	6.304516949	6.35033664	7.489197331	6.794801991	7.159630474	5.207405134	6.843490276	6.515494292	6.682534034
MTRR	6.216399196	5.319912332	5.518651392	5.927717961	5.943241127	6.894762114	5.424930185	5.540944182	6.134796031	6.038753369	5.835912392	6.133009087	6.668627299
PMM2	7.123704769	7.186527636	6.356502594	7.130185811	7.238749285	7.732563937	8.348392052	6.371703757	7.485660998	6.857585408	7.682640986	7.620024184	7.606623766
KRR1	6.078308844	6.187093616	7.456881467	7.365292858	7.739744771	7.807987164	8.00685894	5.652228953	7.011023006	6.770171181	7.533873044	8.278484971	7.973304353
KDM4A	7.418721808	5.852317917	6.979296614	6.107321195	6.465315533	6.076139948	6.661961834	7.306611862	6.296292657	6.307544087	7.347911311	6.383757161	5.64883789
FAM53B	7.31010972	7.865827155	7.987080865	7.863518939	6.863053029	8.6244755	8.45844234	8.038135028	7.749693363	6.813525004	7.916932533	7.754629507	7.91646126
MTFR1	6.107393059	6.003615367	7.773301545	7.348000955	9.488786965	7.437880725	7.484107374	7.318980368	7.429591168	9.417513933	7.667872714	7.910549129	7.970763292
RFC5	6.226112687	6.807219094	6.837455741	7.005675756	7.801951555	7.110694252	7.139016975	5.149482475	6.701177722	7.481493749	6.713939683	7.224712922	7.135686212
MTMR2	6.702183191	6.979785602	7.64534646	7.770434744	7.987044167	7.506056253	8.377233236	6.054513213	7.631120098	8.185595858	7.208839781	8.305944114	8.073556731
CDK1	6.931944627	6.971313138	7.332520151	8.221703831	8.225427641	9.341599586	7.699710748	7.480982253	7.792970262	8.162531787	7.513498288	8.197315352	8.257431318
MYO6	5.404616491	4.860270929	5.604494594	7.174216958	6.988786004	5.799205583	7.192448313	5.965132476	6.163584149	5.808286218	5.941633047	7.699103562	6.429007856
ST3GAL5	7.593327104	7.944960551	7.19487799	7.165172271	5.809783062	6.386208795	7.258350681	5.67383802	7.374090988	6.663401856	6.672948471	7.369146653	7.165172271
MAPK9	7.932555111	7.490353863	7.362110921	7.487624174	7.807948908	8.485373401	7.738234853	7.079174543	8.391464622	8.195763947	8.236784865	7.921195213	8.471625683
APRT	6.883093293	8.404807958	7.76899847	8.616239599	7.598084127	7.95427957	8.580087378	8.341506885	8.927404743	6.468650149	7.82490138	7.790874586	8.004707984
TLE1	6.263088162	5.41894268	7.091898579	5.629091522	5.629091522	5.686000794	5.03522973	5.447771407	5.629091522	5.331938781	6.239838767	5.589951098	5.230569442
RABEP1	4.379478226	4.07203802	4.480577988	4.304679432	4.747830833	4.50177394	4.296671583	4.394474477	4.383571615	4.497733684	4.578275287	4.625164359	4.544841548
RFK	7.423478641	7.441217057	8.601945185	7.393881981	7.806746444	7.001247563	7.321687927	5.774592398	7.325220792	8.2538817	7.619848026	7.441217057	7.789167103
TSPAN31	7.248338198	6.940592854	7.815432826	7.366387506	7.930483453	6.804346192	6.26800708	6.803576234	7.217248928	6.729029476	7.386043297	7.217248928	7.298935572
PAFAH1B3	6.224354117	6.830436447	8.515523129	6.358028059	7.438611898	6.741745451	6.844973346	6.732081345	6.637634749	6.25193134	7.368516705	5.967391843	6.580144483
CLK2	7.560622098	7.839532575	8.091618995	7.757336431	8.307042121	8.672184715	7.968471383	7.751834858	8.081419798	7.956361673	8.293798269	7.724639258	7.946376922
DVL1	7.925008854	7.648729729	6.906705448	7.660538153	7.594609325	8.119499122	8.533119187	7.05515876	7.556698544	7.334809806	7.061398412	7.823930553	7.10146197
ATXN1	5.370557576	5.852544264	6.990480034	6.810124552	8.234132909	6.993432522	6.580098221	5.105842382	5.289401944	6.310015182	5.447454712	8.305456811	6.144040961
IL4R	7.220059437	7.350066417	7.522158913	8.337810069	7.852250526	8.958691322	9.102387943	8.320718449	9.034471878	7.736189704	8.417731396	8.337810069	8.582800274
UPP1	6.573483039	6.116210764	5.792093478	9.439395483	7.970019841	9.860150678	8.711126319	7.168507212	9.010172653	7.827523175	7.798720957	9.209834991	8.731203079
THOP1	5.341910351	5.24040032	5.550651074	5.703128231	5.29163168	5.577059887	6.137887766	5.927140487	5.408214983	4.993114382	6.302482457	5.8375544	5.597633976
LGALS9	6.561683447	6.266288362	5.990444084	6.236603244	5.976011951	7.514688229	7.133933117	7.235515466	6.653280935	5.915276158	7.225280709	6.465773593	6.611596699
NOTCH3	5.8550691	5.532140172	6.006334069	5.660280959	5.27536877	5.354462353	5.387820721	5.789910404	5.525453239	5.46151572	6.360596306	5.382364084	5.27887717
CNOT3	4.266320938	4.822013964	6.460869668	6.021716114	5.617754496	5.067554636	6.653023308	5.422230495	5.841409335	4.188333102	6.477230297	5.222801092	5.179265488
FCGBP	8.749463078	9.568172013	7.123208503	6.608866457	6.047841971	6.370626782	8.151159759	6.985012941	7.74278681	6.536687579	6.384916006	6.854279901	7.543594369
UVRAG	6.511852192	6.821959685	6.294252425	5.95391157	7.400230927	7.1125414	6.821959685	6.25286784	6.781755218	7.105063884	6.314088962	7.021779002	7.127849265
PDLIM5	5.312735018	5.032415538	7.755230139	7.187406091	7.985430333	6.067932903	6.939950512	6.934444063	7.187406091	6.067150215	7.417873296	7.68643614	7.921787019
PEX5	7.898968725	8.169965565	7.846502169	7.741270748	7.717860626	8.014501435	8.038238185	7.686387398	7.253250318	7.558162901	7.576025456	7.679635215	7.464909006
LINC00094	5.689487263	5.35765238	6.093361196	5.032523307	7.147976705	5.345134153	6.874582508	4.533415649	5.55744517	7.018784531	4.947635083	5.929974153	5.691361704
NPRL2	7.484737333	7.699870544	7.325661953	7.343159377	6.994515146	7.30577621	7.547503578	6.606662653	7.387349109	7.514687945	7.549285868	7.387349109	7.387349109
ZNF24	6.236816096	6.643321873	8.118128188	7.350066417	8.864556275	7.144016299	9.269959939	7.312074142	7.876600233	7.30565857	7.485660998	8.638562446	7.753349021
EZH1	7.464429026	7.475281125	6.649820925	6.695823212	6.194475414	6.586119773	6.959005349	6.758411987	6.892714688	6.422560196	5.907711395	6.695823212	6.570023515
SCAF8	8.264644117	8.752908955	8.78745594	8.071780558	8.949928689	8.797671527	8.025963233	6.489031024	8.052522054	8.719565352	8.053413199	8.534589063	8.388417023
CDK2AP2	5.847315696	6.410526963	6.287720048	6.532220685	6.486206806	7.183840233	7.490222226	8.349626539	7.428838491	6.115580544	7.234956314	6.07395771	6.984204132
PPIP5K2	6.948459676	7.813765616	7.970566593	7.982705342	7.239157379	7.323030314	6.424919482	5.379580784	7.069719622	8.035629684	7.375035486	7.291304425	7.125369768
TLN1	6.070643787	6.253906112	7.637971678	6.877322631	6.848617263	6.968583199	7.146515794	6.159708218	7.001342762	5.881777636	7.273855913	6.420653338	6.821273739
FBXO11	8.742457367	8.643531609	7.695942834	7.433425329	8.706992517	7.982799199	8.239149224	6.856001387	7.194999956	6.913977623	6.437640279	8.659317588	8.47763626
CDH3	8.865639286	9.640252119	11.65183661	11.28295826	10.67974921	11.66673628	11.64273913	10.92130523	11.72036026	10.49578578	11.02014622	11.15781958	11.33806697
C11orf49	7.583180745	7.453647692	7.972795949	6.614554461	7.126884304	7.126884304	7.480939852	7.055150541	6.968762282	7.106048603	6.549911039	6.852174153	7.158128206
DRAP1	5.300841298	7.796053021	8.322651281	8.645793135	8.559669029	8.745391252	8.682249596	7.815520236	8.66096711	6.932115736	8.301315149	8.311800889	8.870687935
HDDC2	8.672087399	9.354236516	8.696976805	9.120285795	8.693705599	9.243956632	9.626988417	8.148746259	9.090527688	9.377623987	9.380565496	9.263631067	8.993838028
DCTN6	7.599398176	8.734181069	8.622790691	9.272577596	9.25185048	8.380925348	8.807538279	7.068318567	8.807538279	9.372928136	8.807538279	9.671075427	9.480798689
FAM50A	7.074368473	7.795653313	7.316533201	7.792954912	7.93912247	8.990516119	8.595546505	7.418816482	7.808570843	7.436214035	8.209134965	7.288899813	7.845423176
ARHGEF9	5.736702	5.562205961	5.384544527	5.240151311	6.980771904	5.648641209	5.35778946	4.941546106	5.562205961	6.904888079	5.491069366	5.562205961	5.562205961
MAP2K4	6.63021855	6.295927389	6.97930418	7.492056749	7.687362889	7.445273233	7.206793168	6.085606256	6.822628959	6.621181785	7.195757148	8.151485635	7.605114477
DRG2	6.60908878	5.975313742	7.525776694	7.047431043	6.866774288	7.047431043	7.537865411	7.572236954	7.2718141	6.267442556	7.716053931	6.779410365	7.047431043
NSMAF	8.366941278	8.72194275	7.956551395	8.274943165	9.182086403	8.279660111	8.617825607	8.122504225	8.273190043	9.373559151	8.686683568	8.513823963	8.617825607
DTYMK	5.899101123	5.875496622	5.506290285	6.293693509	6.670018117	7.076144581	6.622716549	6.484568209	6.111775726	6.02804074	5.920558048	6.724485576	6.529651252
UNC119	7.678492243	7.34404462	7.370340162	7.243128427	7.243128427	7.090563795	7.21371238	7.616552258	7.328661653	6.899643737	7.243128427	7.243128427	7.354739543
TUSC2	6.022372193	6.472388406	6.305614316	6.587053497	7.250238906	6.207927368	6.520445536	6.13876979	6.520445536	6.882062943	6.544259668	6.698358571	6.789969533
F8A3///F8A2///F8A1	7.690560866	8.275539928	8.836276511	8.191218596	9.494446963	8.490554771	8.545358658	7.522710548	9.163239637	9.544396291	9.067040837	8.00000837	8.059016068
IRF2	6.655358979	6.552945614	7.484422089	6.850148494	6.916473624	7.154641415	6.78401553	5.445774349	7.268503041	7.268948733	7.417132567	6.2519201	7.185015583
LMNB1	5.22603175	5.433602507	5.695612638	5.767659075	6.150243569	5.948391727	5.768681767	5.191408145	5.689487263	5.370689863	5.497517963	5.642286894	5.77979084
DFFA	6.664361671	6.659544508	8.026855906	7.124137724	9.414342473	7.259653894	7.938281608	7.422268374	6.970041974	8.343798894	8.012396987	7.056176524	6.971459765
PHF21A	7.372321968	7.16787997	7.337026445	6.304618939	7.323326867	7.602178355	7.357235579	6.81729607	6.808392434	6.963294079	6.61998091	6.945419708	7.089188363
EDEM1	7.318640383	7.787519108	7.366279037	7.974744685	8.041379311	8.033306309	7.664608319	8.494912332	7.812437219	8.082379332	7.542229347	8.115715717	8.284999632
SAFB2	4.603104569	4.672092612	4.878127248	4.760906645	4.764062344	5.251267717	4.878127248	5.819152359	4.878127248	4.778901733	4.915326021	4.86341783	4.533635112
GBE1	9.06741985	8.903840925	9.496496582	9.011066396	9.57413979	8.698035605	8.902948205	7.367452974	8.672218046	9.266735815	9.237208993	9.088047523	9.223287512
HS2ST1	5.33802806	5.590521461	6.164898758	5.630722947	6.173552319	5.960086765	5.392263831	5.242725194	5.380885696	5.405236249	5.914245456	5.876831415	5.590521461
RNF44	8.013895355	8.693221294	9.148915518	8.129803819	8.246888373	8.662687755	8.609130015	7.802669383	8.553272169	8.345757012	8.244645637	8.743396597	8.499846495
LAD1	8.062629064	9.183690633	7.756724316	10.7266899	9.100617076	9.9635187	10.29469587	8.93507369	9.911354319	7.813281279	10.56060593	10.38176998	9.207996567
KIAA0355	8.004931384	7.462717325	6.943088363	7.309575778	7.606905385	7.36436843	7.217205575	6.226680717	7.363332758	7.458820864	6.313158047	8.014096071	7.724037132
NPRL3	5.846216256	5.342280976	5.904568754	5.785414032	4.928042316	4.922115351	5.562802174	6.057130919	5.362439183	5.317381686	5.677929081	5.512996759	4.864908342
HLA-DQA1	6.060505495	9.778583234	7.792443477	6.033529917	9.056753729	4.696056604	9.29674675	10.02057914	5.219434763	9.078278317	9.872975134	5.483262188	5.186673215
CNOT4	6.93273131	6.899955347	6.360944373	6.621836778	6.962441854	7.143835563	7.613072218	5.883439547	6.613853883	7.044426027	6.443927633	7.106697092	7.326033823
VPS11	8.237781311	7.721009262	7.129545219	6.939797483	7.169786834	7.350066417	7.60562736	7.536871608	7.360321781	7.350066417	7.350066417	7.212002971	7.617171438
LMAN1	4.897084642	4.678082992	6.528483273	5.947852835	7.768016147	5.647031475	4.944696476	5.245362305	5.61246137	5.702094879	5.814025873	6.970850651	6.769608062
ATP1A2	5.292234721	4.00428857	3.923185214	4.053820016	3.95136618	4.024945613	3.907665608	4.535633028	4.000948785	4.123469235	4.024945613	4.042349166	3.951234309
JARID2	8.682928474	8.514123704	7.450215387	8.355969205	8.702272708	8.401645899	8.776240858	7.594830006	7.905789715	8.73109876	7.561848047	8.854923476	8.297842948
AP1S2	6.203095192	5.4583161	4.684143057	4.553037891	4.263022093	4.335648249	4.323248106	4.798883292	4.624369977	4.739400496	4.512647279	4.235967488	4.420179124
DMTF1	7.497182092	8.471929199	8.187751018	8.190042791	8.506019219	8.37450667	7.6722352	5.660280959	8.202102467	9.330470892	7.400940277	8.077240508	8.187751018
DCK	5.25639942	6.19879484	6.453081446	6.19879484	7.008342403	6.513674409	6.067952768	5.173311405	5.856171646	7.087004896	6.063888862	6.81381132	5.986811244
DYNLT3	8.773957397	9.603787701	9.111415651	10.56132714	9.729281296	10.30047485	9.940028537	8.473530844	9.472420355	9.815563817	10.78016151	10.66893468	9.886064522
BAMBI	5.466656701	5.628560806	6.826406883	4.411454979	3.961000527	4.870465442	7.813360464	4.262174855	5.14747737	4.369263875	4.469229779	4.764204875	5.119979362
F13A1	9.845273662	9.57075644	8.74273043	8.455971914	8.460664093	7.581117162	8.045900523	7.528008375	9.365459427	8.992446623	8.527963506	8.557298629	9.411400367
SLC35A1	7.850915148	8.535729357	7.726631961	7.789805027	7.609673041	7.192628778	7.375625839	5.306392779	7.707195807	8.20779317	7.49385803	7.69874953	7.830613348
GNL1	6.412972658	5.659002421	5.483453799	5.332034299	5.290838068	5.412336865	5.884506723	5.952618526	5.069172444	5.196940595	4.987153398	5.286494568	5.366641814
HPS1	6.504220227	6.279723461	6.666838055	5.696498552	5.623484098	6.534131701	6.33250468	7.668660472	6.728947032	5.706541333	6.331285711	6.191969115	6.169851957
STXBP3	7.638062528	8.670923631	8.633535591	8.84707862	8.415449261	7.435371912	7.579561499	6.925926092	8.275964915	9.580743326	9.068758411	7.758045312	7.672661546
ARF6	5.921580528	6.804673037	7.440859345	8.7583503	9.391236503	9.017282586	8.552189459	7.812228498	8.536222052	7.081972329	7.753926315	9.021222644	9.031128629
TGIF1	6.032611512	8.460416608	9.565314096	8.5859572	9.164027266	8.845530051	9.105419667	6.407879165	8.002209313	9.153739345	8.210913838	9.024760719	8.432957214
GTPBP6	6.778249532	7.358276607	6.509421703	6.842038362	6.275136083	6.019575076	8.488483041	7.154961725	7.129264478	6.260868691	6.35841389	6.944388373	6.801875596
NCK2	8.150004232	8.530431819	9.901026555	9.066266999	8.66430408	8.932168619	8.883375002	8.437826697	9.363981377	8.805339945	11.04661137	9.202685649	9.080593684
SNRPE	9.06188254	9.750229351	10.01374987	9.658805676	9.928574078	9.659464382	9.769655826	9.084882425	9.769655826	10.49519055	9.581268309	9.76121508	9.990127326
PSD4	5.608572645	5.783439847	5.360067333	5.928738711	4.944805313	6.604129252	6.480105373	5.856172909	5.878695204	5.131140469	5.860605506	6.631826937	5.420379846
ZNF148	7.288271297	7.389105564	7.719732551	7.625654433	8.914756562	8.108157295	9.468328118	8.230983561	8.152523488	7.621853626	7.349002101	8.793310808	7.969032553
SH2B3	7.123704769	7.116058265	6.221059816	6.996162004	6.375115491	6.816111675	6.28806805	5.329877314	7.465313843	7.080770008	7.172631782	6.914328825	6.964171762
ADNP2	6.435957622	6.819480449	6.762402751	6.45446689	8.377114242	6.555261118	7.538012661	6.811808479	6.634495668	7.103268385	6.752432463	7.22359754	6.811808479
[truncated: 11,301 more rows]
